# Supplementary material for: Cleanroom Maintenance Significantly Reduces Abundance but Not Diversity of Indoor Microbiomes
Source: PLoS One. 2015 Aug 14;10(8):e0134848. doi: 10.1371/journal.pone.0134848 (PMC4537314; doi:10.1371/journal.pone.0134848)
Supplement: S1 File — Table A: Handheld ATP counts to reveal the gross contamination of the surface to be sampled. Table B: Statistics on raw and quality filtered reads. Table C: Summary of ANOVA results on all tested categories. Table D: Summary of ANOVA results on category "ATP" with detailed results of the Tukey test. Table E: Summary of ANOVA results on category "qPCR" with detailed results of the Tukey test. Table F: Summary of ANOVA results on categories "ATP" and "qPCR" with detailed results of the Tukey test. Table G: Summary of ANOVA results on categories "ATP" and "PMA". Table H: Summary of ANOVA results on categories "total" and "living". Table I: Microbial diversity in respect of type of the data set. Table J: OTU table of CCR and UAF samples resolved to genus level. Table K: Detected only by the use of PMA in CCR and UAF. Table L: Analysis of variances on taxa displayed in the heatmap of the core microbiome (see Fig 5). P-values were corrected for false discovery rate (fdr) and bonferroni corrected. Table M: Tukey test on ANOVA results shown in Table L. Significant P-values are highlighted in bold. Table N: Taxonomic resolution of single and doubletons till genus and family level. Table O: Coverage of primers 515f and 806r (used for Illumina MiSeq 16S rRNA gene Amplicons). Table P: Analysis of variances (ANOVA) results with Tukey test for different groups of genera (archaeal genera, potential spore forming genera and other genera). Table Q: Analysis of variances (ANOVA) results with Tukey test for different groups of exclusive (either present with or without PMA treatment in CCR or UAF) genera (archaeal genera, potential spore forming genera and other genera). Table R: Relative proportions of PICRUSt pridicted functions with its nearest sequence taxonomic index (weighted NSTI) of 16S rRNA marker gene analysis of CCR and UAF. Samples were grouped into main categories: controlled (CCR samples), uncontrolled (UAF samples), total (all untreated samples), viable (all PMA treated [file pone.0134848.s011.xlsx]

## Sheet: Table_A
Table A. ATP counts (handheld device). Handheld ATP counts to reveal the gross contamination of the surface to be sampled.
UAF		CCR
location	RLU	location	RLU
1	1951	1	571
2	2182	2	734
3	3156	3	698
4	3721	4	411
5	2583	5	369
6	4441	6	908
7	3181	7	1296
8	2448	8	336
9	2789	9	503
10	2996	10	602
mean	2944.8	mean	642.8
st. dev.	739.039	st. dev.	290.125

## Sheet: Table_B
Table B. Read statistics. Statistics on raw and quality filtered reads.
raw reads	3223573
both directions joined and stiched reads	894811
chimeric reads	813923
single direction only	1285518
unknown (no barcode)	229321
per sample reads with both directions, joined and stitched	894811
UAF-1	71017
UAF-2	43082
UAF-3	29112
UAF-4	85873
CCR-A	62245
CCR-B	76731
CCR-C	71472
UAF-1-control	9159
UAF-2-control	13915
UAF-3-control	10724
UAF-4-control	7948
CCR-A-control	11543
CCR-B-control	8771
CCR-C-control	9386
UAF-1+PMA	73132
UAF-2+PMA	26018
UAF-3+PMA	24715
UAF-4+PMA	51920
CCR-A+PMA	19669
CCR-B+PMA	39488
CCR-C+PMA	41051
CCR-field	15480
UAF-1+PMA-control	30810
UAF-2+PMA-control	3014
UAF-3+PMA-control	983
UAF-4+PMA-control	5166
UAF-field	9341
CCR-A+PMA-control	6339
CCR-B+PMA-control	3629
CCR-C+PMA-control	33078
quality filtered reads (OTU table based)	quality reads		quality reads without controls		quality reads without single and doubletons		quality reads without controls and single as well as doubletons
	reads	OTUs	reads	OTUs	reads	OTUs	reads	OTUs
CCR-A	50527	7201	43596	3842	49378	2914	42760	2807
CCR-A+PMA	15642	231	10011	244	7109	177
CCR-A+PMA-c	4868	2513			56103	1413	48759	1356
CCR-A-c	9281	443			23087	324
CCR-B	60137	2496	59299	6225	34667	1302	31894	1249
CCR-B+PMA	33312	274	24902	1066	10167	181
CCR-B+PMA-c	2492	605			22217	434	18275	400
CCR-B-c	6924	123			1990	99
CCR-C	56793	1221	49536	5577	25008	784	22483	748
CCR-C+PMA	33724	237	26702	994	8227	179
CCR-C+PMA-c	27443	580			20166	396	16378	356
CCR-C-c	7147	32			734	25
CCR-f	12694	219			7196	175
UAF-1	54499	6289	47852	7037	63318	2813	54087	2682
UAF-1+PMA	59032	229	51288	2416	4837	154
UAF-1+PMA-c	23570	2272			40773	990	35976	963
UAF-1-c	7349	165			4034	132
UAF-2	36485	3923	33591	2426	48770	2288	41860	2235
UAF-2+PMA	22624	353	18659	566	8826	230
UAF-2+PMA-c	2083	263			14794	188	9254	163
UAF-2-c	10477	190			4740	155
UAF-3	25520	6295	23003	1204	56332	2790	55533	2745
UAF-3+PMA	20809	181	16894	520	6807	143
UAF-3+PMA-c	758	1098			29696	591	22276	574
UAF-3-c	8870	74			2300	53
UAF-4	67508	5648	58095	6064	53625	2721	46404	2667
UAF-4+PMA	42490	316	37661	2222	6619	187
UAF-4+PMA-c	4077	1040			31617	635	24579	585
UAF-4-c	6048	187			27385	137
UAF-f	7756	227			12065	180
counts/sample summary
total count	720939	26798	501089	25202	682587	6778	470518	6251
min	758	32	10011	244	734	25	9254	163
max	67508	7201	59299	7037	63318	2914	55533	2807
median	18225.5	334.5	35626	2319	17480	209	33935	1106
mean	24031.3	1497.5	35792.1	2885.93	22752.9	759.667	33608.4	1395
std. dev.	20291.2	2115.14	15523.8	2317.48	19081.9	938.147	14423.6	976.209

## Sheet: Table_C
Table C. ANOVA summary 1. Summary of ANOVA results on all tested categories.
ANOVA
Sample group	Df	Sum Sq	Mean Sq	F value	P-value
ATP	13	3288000000000	252900000000	17.27	4.27e-09
qPCR	13	27090000000000	2084000000000	32.97	1.66e-13
ATP vs qPCR	27	32710000000000	1212000000000	29.7	2e-16
ATP vs PMA	1	2338000000000	2338000000000	5.612	0.0203
Total vs living	1	13210000000000	13210000000000	47.63	1.21e-09

## Sheet: Table_D
Table D. ANOVA summary 2. Summary of ANOVA results on category "ATP" with detailed results of the Tukey test.
ANOVA
Sample group	Df	Sum Sq	Mean Sq	F value	P-value
ATP	13	3288000000000	252900000000	17.27	4.27e-09
Tukey test
group	diff	lwr	upr	p
total_ATP_UAF-3 vs intracellular_ATP_UAF-3	994908	628068	1.36175e+06	0
total_ATP_UAF-3 vs intracellular_ATP_UAF-4	992017	625177	1.35886e+06	0
total_ATP_UAF-3 vs intracellular_ATP_UAF-1	965408	598568	1.33225e+06	1e-07
total_ATP_UAF-3 vs intracellular_ATP_UAF-2	951583	584743	1.31842e+06	1e-07
total_ATP_UAF-3 vs intracellular_ATP_CCR-A	1068000	517740	1.61826e+06	1.41e-05
total_ATP_UAF-3 vs intracellular_ATP_CCR-B	1067880	517620	1.61814e+06	1.41e-05
total_ATP_UAF-3 vs intracellular_ATP_CCR-C	1067625	517365	1.61789e+06	1.41e-05
total_ATP_UAF-3 vs total_ATP_CCR-A	1.06719e+06	516931	1.61745e+06	1.42e-05
total_ATP_UAF-3 vs total_ATP_CCR-C	1.06689e+06	516634	1.61715e+06	1.43e-05
total_ATP_UAF-3 vs total_ATP_CCR-B	1064751	514491	1.61501e+06	1.48e-05
total_ATP_UAF-2 vs intracellular_ATP_UAF-3	648558	281718	1.0154e+06	6.18e-05
total_ATP_UAF-2 vs intracellular_ATP_UAF-4	645667	278827	1.01251e+06	6.62e-05
total_ATP_UAF-4 vs intracellular_ATP_UAF-3	644283	277443	1.01112e+06	6.84e-05
total_ATP_UAF-4 vs intracellular_ATP_UAF-4	641392	274552	1.00823e+06	7.33e-05
total_ATP_UAF-2 vs intracellular_ATP_UAF-1	619058	252218	985898	0.0001248
total_ATP_UAF-4 vs intracellular_ATP_UAF-1	614783	247943	981623	0.0001383
total_ATP_UAF-2 vs intracellular_ATP_UAF-2	605233	238393	972073	0.0001739
total_ATP_UAF-4 vs intracellular_ATP_UAF-2	600958	234118	967798	0.0001927
total_ATP_UAF-2 vs intracellular_ATP_CCR-A	721650	171390	1.27191e+06	0.0035131
total_ATP_UAF-2 vs intracellular_ATP_CCR-B	721530	171270	1.27179e+06	0.0035199
total_ATP_UAF-2 vs intracellular_ATP_CCR-C	721275	171015	1.27154e+06	0.0035343
total_ATP_UAF-2 vs total_ATP_CCR-A	720842	170581	1.2711e+06	0.0035591
total_ATP_UAF-2 vs total_ATP_CCR-C	720544	170284	1.2708e+06	0.0035761
total_ATP_UAF-2 vs total_ATP_CCR-B	718401	168141	1.26866e+06	0.0037015
total_ATP_UAF-4 vs intracellular_ATP_CCR-A	717375	167115	1.26764e+06	0.0037631
total_ATP_UAF-4 vs intracellular_ATP_CCR-B	717255	166995	1.26752e+06	0.0037703
total_ATP_UAF-4 vs intracellular_ATP_CCR-C	717000	166740	1.26726e+06	0.0037858
total_ATP_UAF-4 vs total_ATP_CCR-A	716566	166306	1.26683e+06	0.0038123
total_ATP_UAF-4 vs total_ATP_CCR-C	716270	166009	1.26653e+06	0.0038305
total_ATP_UAF-4 vs total_ATP_CCR-B	714126	163866	1.26439e+06	0.0039647
total_ATP_UAF-3 vs total_ATP_UAF-1	562575	113289	1.01186e+06	0.0059271
total_ATP_UAF-1 vs intracellular_ATP_UAF-3	432333	65493.2	799173	0.0112569
total_ATP_UAF-1 vs intracellular_ATP_UAF-4	429442	62601.5	796282	0.012049
total_ATP_UAF-1 vs intracellular_ATP_UAF-1	402833	35993.2	769673	0.0223486
total_ATP_UAF-1 vs intracellular_ATP_UAF-2	389008	22168.2	755848	0.0305963
total_ATP_UAF-1 vs intracellular_ATP_CCR-A	505425	-44835.2	1.05569e+06	0.0939915
total_ATP_UAF-1 vs intracellular_ATP_CCR-B	505305	-44955.2	1.05557e+06	0.0941451
total_ATP_UAF-1 vs intracellular_ATP_CCR-C	505050	-45210.2	1.05531e+06	0.0944722
total_ATP_UAF-1 vs total_ATP_CCR-A	504616	-45643.7	1.05488e+06	0.0950305
total_ATP_UAF-1 vs total_ATP_CCR-C	504320	-45940.7	1.05458e+06	0.0954146
total_ATP_UAF-1 vs total_ATP_CCR-B	502176	-48084.2	1.05244e+06	0.0982275
Tukey test
group	diff	lwr	upr	p
total_ATP_UAF-4 vs total_ATP_UAF-3	-350625	-799911	98660.6	0.24442
total_ATP_UAF-3 vs total_ATP_UAF-2	346350	-102936	795636	0.259304
total_ATP_UAF-2 vs total_ATP_UAF-1	216225	-233061	665511	0.861541
total_ATP_UAF-4 vs total_ATP_UAF-1	211950	-237336	661236	0.876467
intracellular_ATP_UAF-2 vs intracellular_ATP_CCR-A	116417	-368867	601701	0.999564
intracellular_ATP_UAF-2 vs intracellular_ATP_CCR-B	116297	-368987	601581	0.999569
intracellular_ATP_UAF-2 vs intracellular_ATP_CCR-C	116042	-369242	601326	0.999579
total_ATP_CCR-A vs intracellular_ATP_UAF-2	-115608	-600892	369676	0.999595
total_ATP_CCR-C vs intracellular_ATP_UAF-2	-115311	-600595	369973	0.999606
total_ATP_CCR-B vs intracellular_ATP_UAF-2	-113168	-598452	372116	0.999676
intracellular_ATP_UAF-1 vs intracellular_ATP_CCR-A	102592	-382692	587876	0.999887
intracellular_ATP_UAF-1 vs intracellular_ATP_CCR-B	102472	-382812	587756	0.999888
intracellular_ATP_UAF-1 vs intracellular_ATP_CCR-C	102217	-383067	587501	0.999891
total_ATP_CCR-A vs intracellular_ATP_UAF-1	-101783	-587067	383501	0.999896
total_ATP_CCR-C vs intracellular_ATP_UAF-1	-101486	-586770	383798	0.999899
total_ATP_CCR-B vs intracellular_ATP_UAF-1	-99342.7	-584627	385941	0.99992
intracellular_ATP_UAF-3 vs intracellular_ATP_UAF-2	-43325	-302720	216070	0.999992
intracellular_ATP_UAF-4 vs intracellular_ATP_CCR-A	75983.3	-409301	561267	0.999996
intracellular_ATP_UAF-4 vs intracellular_ATP_CCR-B	75863.3	-409421	561147	0.999996
intracellular_ATP_UAF-4 vs intracellular_ATP_CCR-C	75608.3	-409676	560892	0.999996
intracellular_ATP_UAF-4 vs intracellular_ATP_UAF-2	-40433.3	-299828	218962	0.999996
total_ATP_CCR-A vs intracellular_ATP_UAF-4	-75174.8	-560459	410109	0.999997
total_ATP_CCR-C vs intracellular_ATP_UAF-4	-74877.8	-560162	410406	0.999997
intracellular_ATP_UAF-3 vs intracellular_ATP_CCR-A	73091.7	-412192	558376	0.999998
intracellular_ATP_UAF-3 vs intracellular_ATP_CCR-B	72971.7	-412312	558256	0.999998
intracellular_ATP_UAF-3 vs intracellular_ATP_CCR-C	72716.7	-412567	558001	0.999998
total_ATP_CCR-B vs intracellular_ATP_UAF-4	-72734.3	-558018	412550	0.999998
total_ATP_CCR-A vs intracellular_ATP_UAF-3	-72283.2	-557567	413001	0.999998
total_ATP_CCR-C vs intracellular_ATP_UAF-3	-71986.2	-557270	413298	0.999998
total_ATP_CCR-B vs intracellular_ATP_UAF-3	-69842.7	-555127	415441	0.999999
intracellular_ATP_UAF-3 vs intracellular_ATP_UAF-1	-29500	-288895	229895	1
intracellular_ATP_CCR-B vs intracellular_ATP_CCR-A	120	-635266	635506	1
intracellular_ATP_CCR-C vs intracellular_ATP_CCR-A	375	-635011	635761	1
total_ATP_CCR-A vs intracellular_ATP_CCR-A	808.5	-634577	636194	1
total_ATP_CCR-B vs intracellular_ATP_CCR-A	3249	-632137	638635	1
total_ATP_CCR-C vs intracellular_ATP_CCR-A	1105.5	-634280	636491	1
intracellular_ATP_CCR-C vs intracellular_ATP_CCR-B	255	-635131	635641	1
total_ATP_CCR-A vs intracellular_ATP_CCR-B	688.5	-634697	636074	1
total_ATP_CCR-B vs intracellular_ATP_CCR-B	3129	-632257	638515	1
total_ATP_CCR-C vs intracellular_ATP_CCR-B	985.5	-634400	636371	1
total_ATP_CCR-A vs intracellular_ATP_CCR-C	433.5	-634952	635819	1
total_ATP_CCR-B vs intracellular_ATP_CCR-C	2874	-632512	638260	1
total_ATP_CCR-C vs intracellular_ATP_CCR-C	730.5	-634655	636116	1
intracellular_ATP_UAF-2 vs intracellular_ATP_UAF-1	13825	-245570	273220	1
intracellular_ATP_UAF-4 vs intracellular_ATP_UAF-1	-26608.3	-286003	232787	1
intracellular_ATP_UAF-4 vs intracellular_ATP_UAF-3	2891.67	-256503	262287	1
total_ATP_CCR-B vs total_ATP_CCR-A	2440.5	-632945	637826	1
total_ATP_CCR-C vs total_ATP_CCR-A	297	-635089	635683	1
total_ATP_CCR-C vs total_ATP_CCR-B	-2143.5	-637529	633242	1
total_ATP_UAF-4 vs total_ATP_UAF-2	-4275	-453561	445011	1

## Sheet: Table_E
Table E. ANOVA summary 3. Summary of ANOVA results on category "qPCR" with detailed results of the Tukey test.
ANOVA
Sample group	Df	Sum Sq	Mean Sq	F value	P-value
qPCR	13	27090000000000	2084000000000	32.97	1.66e-13
Tukey test
group	diff	lwr	upr	p
qPCR_UAF-4 vs PMA-qPCR_CCR-A	3.06112e+06	2.30976e+06	3.81247e+06	0
qPCR_UAF-4 vs PMA-qPCR_CCR-B	3.05701e+06	2.30566e+06	3.80836e+06	0
qPCR_UAF-4 vs PMA-qPCR_CCR-C	3.04883e+06	2.29748e+06	3.80019e+06	0
qPCR_UAF-4 vs PMA-qPCR_UAF-1	2.99431e+06	2.24296e+06	3.74566e+06	0
qPCR_UAF-4 vs PMA-qPCR_UAF-2	2.9811e+06	2.22975e+06	3.73245e+06	0
qPCR_UAF-4 vs PMA-qPCR_UAF-3	3.02046e+06	2.26911e+06	3.77181e+06	0
qPCR_UAF-4 vs PMA-qPCR_UAF-4	2.96114e+06	2.20979e+06	3.7125e+06	0
qPCR_UAF-4 vs qPCR_CCR-A	2.73226e+06	1.98091e+06	3.48361e+06	0
qPCR_UAF-4 vs qPCR_CCR-B	2.54185e+06	1.7905e+06	3.2932e+06	0
qPCR_UAF-4 vs qPCR_CCR-C	2.59004e+06	1.83869e+06	3.3414e+06	0
qPCR_UAF-4 vs qPCR_UAF-1	2.20938e+06	1.45803e+06	2.96073e+06	0
qPCR_UAF-4 vs qPCR_UAF-3	2.07444e+06	1.32309e+06	2.8258e+06	0
qPCR_UAF-4 vs qPCR_UAF-2	1.74923e+06	997873	2.50058e+06	2e-07
qPCR_UAF-2 vs PMA-qPCR_CCR-A	1.31189e+06	560537	2.06324e+06	4.82e-05
qPCR_UAF-2 vs PMA-qPCR_CCR-B	1.30779e+06	556433	2.05914e+06	5.08e-05
qPCR_UAF-2 vs PMA-qPCR_CCR-C	1.29961e+06	548256	2.05096e+06	5.63e-05
qPCR_UAF-2 vs PMA-qPCR_UAF-3	1.27123e+06	519881	2.02259e+06	8.08e-05
qPCR_UAF-2 vs PMA-qPCR_UAF-1	1.24508e+06	493731	1.99644e+06	0.0001126
qPCR_UAF-2 vs PMA-qPCR_UAF-2	1.23187e+06	480519	1983225	0.0001333
qPCR_UAF-2 vs PMA-qPCR_UAF-4	1.21192e+06	460565	1.96327e+06	0.0001719
qPCR_UAF-3 vs PMA-qPCR_CCR-A	986673	235320	1.73803e+06	0.0030145
qPCR_UAF-2 vs qPCR_CCR-A	983034	231681	1.73439e+06	0.0031552
qPCR_UAF-3 vs PMA-qPCR_CCR-B	982569	231216	1.73392e+06	0.0031737
qPCR_UAF-3 vs PMA-qPCR_CCR-C	974392	223039	1.72574e+06	0.0035157
qPCR_UAF-3 vs PMA-qPCR_UAF-3	946017	194664	1.69737e+06	0.0050061
qPCR_UAF-3 vs PMA-qPCR_UAF-1	919867	168514	1.67122e+06	0.0069139
qPCR_UAF-3 vs PMA-qPCR_UAF-2	906655	155302	1.65801e+06	0.0081294
qPCR_UAF-3 vs PMA-qPCR_UAF-4	886701	135348	1.63805e+06	0.0103645
qPCR_UAF-1 vs PMA-qPCR_CCR-A	851735	100382	1.60309e+06	0.0157751
qPCR_UAF-1 vs PMA-qPCR_CCR-B	847630	96277.6	1.59898e+06	0.0165637
qPCR_UAF-2 vs qPCR_CCR-C	840817	89464.1	1592170	0.0179563
qPCR_UAF-1 vs PMA-qPCR_CCR-C	839454	88100.9	1.59081e+06	0.018248
qPCR_UAF-1 vs PMA-qPCR_UAF-3	811079	59725.6	1.56243e+06	0.0254366
qPCR_UAF-2 vs qPCR_CCR-B	792626	41273.2	1543979	0.0314566
qPCR_UAF-1 vs PMA-qPCR_UAF-1	784929	33576.3	1.53628e+06	0.0343399
qPCR_UAF-1 vs PMA-qPCR_UAF-2	771717	20364	1.52307e+06	0.0398661
qPCR_UAF-1 vs PMA-qPCR_UAF-4	751763	409.97	1.50312e+06	0.0497747
qPCR_UAF-3 vs qPCR_CCR-A	657816	-93536.4	1.40917e+06	0.1325
qPCR_UAF-1 vs qPCR_CCR-A	522878	-228474	1.27423e+06	0.413634
qPCR_CCR-B vs PMA-qPCR_CCR-A	519264	-232089	1.27062e+06	0.424036
qPCR_UAF-3 vs qPCR_CCR-C	515600	-235753	1.26695e+06	0.434697
qPCR_CCR-B vs PMA-qPCR_CCR-B	515160	-236193	1.26651e+06	0.435986
Tukey test
group	diff	lwr	upr	p
qPCR_CCR-B vs PMA-qPCR_CCR-C	506983	-244370	1.25834e+06	0.460198
qPCR_CCR-B vs PMA-qPCR_UAF-3	478608	-272745	1.22996e+06	0.547387
qPCR_CCR-C vs PMA-qPCR_CCR-A	471073	-280280	1.22243e+06	0.571032
qPCR_UAF-3 vs qPCR_CCR-B	467409	-283944	1.21876e+06	0.582555
qPCR_CCR-C vs PMA-qPCR_CCR-B	466969	-284384	1.21832e+06	0.58394
qPCR_UAF-2 vs qPCR_UAF-1	460155	-291198	1.21151e+06	0.605365
qPCR_CCR-C vs PMA-qPCR_CCR-C	458792	-292561	1.21014e+06	0.609647
qPCR_CCR-B vs PMA-qPCR_UAF-1	452458	-298895	1.20381e+06	0.62949
qPCR_CCR-B vs PMA-qPCR_UAF-2	439246	-312107	1.1906e+06	0.670435
qPCR_CCR-C vs PMA-qPCR_UAF-3	430417	-320936	1.18177e+06	0.697256
qPCR_CCR-B vs PMA-qPCR_UAF-4	419292	-332061	1.17064e+06	0.730164
qPCR_CCR-C vs PMA-qPCR_UAF-1	404267	-347086	1.15562e+06	0.772553
qPCR_CCR-C vs PMA-qPCR_UAF-2	391055	-360298	1.14241e+06	0.807397
qPCR_UAF-1 vs qPCR_CCR-C	380662	-370691	1.13201e+06	0.832931
qPCR_CCR-C vs PMA-qPCR_UAF-4	371101	-380252	1.12245e+06	0.854812
qPCR_UAF-1 vs qPCR_CCR-B	332471	-418882	1.08382e+06	0.925928
qPCR_CCR-A vs PMA-qPCR_CCR-A	328856	-422497	1.08021e+06	0.93112
qPCR_UAF-3 vs qPCR_UAF-2	-325217	-1.07657e+06	426136	0.936099
qPCR_CCR-A vs PMA-qPCR_CCR-B	324752	-426601	1076105	0.936718
qPCR_CCR-A vs PMA-qPCR_CCR-C	316575	-434778	1.06793e+06	0.94694
qPCR_CCR-A vs PMA-qPCR_UAF-3	288200	-463153	1039553	0.973502
qPCR_CCR-A vs PMA-qPCR_UAF-1	262051	-489302	1.0134e+06	0.987756
qPCR_CCR-A vs PMA-qPCR_UAF-2	248838	-502514	1.00019e+06	0.992168
qPCR_CCR-A vs PMA-qPCR_UAF-4	228884	-522468	980237	0.996333
qPCR_CCR-B vs qPCR_CCR-A	190407	-560945	941760	0.999401
qPCR_CCR-C vs qPCR_CCR-A	142217	-609136	893570	0.999975
qPCR_UAF-3 vs qPCR_UAF-1	134938	-616415	886291	0.999986
PMA-qPCR_UAF-4 vs PMA-qPCR_CCR-A	99971.9	-651381	851325	1
PMA-qPCR_UAF-4 vs PMA-qPCR_CCR-B	95867.6	-655485	847220	1
PMA-qPCR_UAF-4 vs PMA-qPCR_CCR-C	87690.9	-663662	839044	1
PMA-qPCR_CCR-B vs PMA-qPCR_CCR-A	4104.3	-747249	755457	1
PMA-qPCR_CCR-C vs PMA-qPCR_CCR-A	12281	-739072	763634	1
PMA-qPCR_UAF-1 vs PMA-qPCR_CCR-A	66805.6	-684547	818158	1
PMA-qPCR_UAF-2 vs PMA-qPCR_CCR-A	80017.9	-671335	831371	1
PMA-qPCR_UAF-3 vs PMA-qPCR_CCR-A	40656.2	-710697	792009	1
PMA-qPCR_CCR-C vs PMA-qPCR_CCR-B	8176.74	-743176	759530	1
PMA-qPCR_UAF-1 vs PMA-qPCR_CCR-B	62701.3	-688652	814054	1
PMA-qPCR_UAF-2 vs PMA-qPCR_CCR-B	75913.6	-675439	827266	1
PMA-qPCR_UAF-3 vs PMA-qPCR_CCR-B	36551.9	-714801	787905	1
PMA-qPCR_UAF-1 vs PMA-qPCR_CCR-C	54524.5	-696828	805878	1
PMA-qPCR_UAF-2 vs PMA-qPCR_CCR-C	67736.9	-683616	819090	1
PMA-qPCR_UAF-3 vs PMA-qPCR_CCR-C	28375.2	-722978	779728	1
PMA-qPCR_UAF-2 vs PMA-qPCR_UAF-1	13212.3	-738141	764565	1
PMA-qPCR_UAF-3 vs PMA-qPCR_UAF-1	-26149.3	-777502	725204	1
PMA-qPCR_UAF-4 vs PMA-qPCR_UAF-1	33166.3	-718187	784519	1
PMA-qPCR_UAF-3 vs PMA-qPCR_UAF-2	-39361.7	-790715	711991	1
PMA-qPCR_UAF-4 vs PMA-qPCR_UAF-2	19954	-731399	771307	1
PMA-qPCR_UAF-4 vs PMA-qPCR_UAF-3	59315.7	-692037	810669	1
qPCR_CCR-C vs qPCR_CCR-B	-48190.9	-799544	703162	1

## Sheet: Table_F
Table F. ANOVA summary 4. Summary of ANOVA results on categories "ATP" and "qPCR" with detailed results of the Tukey test.
ANOVA
Sample group	Df	Sum Sq	Mean Sq	F value	P-value
ATP vs qPCR	27	32710000000000	1212000000000	29.7	2e-16
Tukey test
group	diff	lwr	upr	p
qPCR_UAF-2 vs intracellular_ATP_UAF-1	1.20883e+06	648188	1.76948e+06	0
qPCR_UAF-2 vs intracellular_ATP_UAF-2	1.19501e+06	634363	1.75565e+06	0
qPCR_UAF-2 vs intracellular_ATP_UAF-3	1.23833e+06	677688	1.79898e+06	0
qPCR_UAF-2 vs intracellular_ATP_UAF-4	1.23544e+06	674796	1.79608e+06	0
qPCR_UAF-4 vs intracellular_ATP_CCR-A	3.06065e+06	2.14512e+06	3.97618e+06	0
qPCR_UAF-4 vs intracellular_ATP_CCR-B	3.06053e+06	2.145e+06	3.97606e+06	0
qPCR_UAF-4 vs intracellular_ATP_CCR-C	3.06027e+06	2.14475e+06	3.9758e+06	0
qPCR_UAF-4 vs intracellular_ATP_UAF-1	2.95806e+06	2.39741e+06	3.5187e+06	0
qPCR_UAF-4 vs intracellular_ATP_UAF-2	2.94423e+06	2.38359e+06	3.50488e+06	0
qPCR_UAF-4 vs intracellular_ATP_UAF-3	2.98756e+06	2.42691e+06	3.5482e+06	0
qPCR_UAF-4 vs intracellular_ATP_UAF-4	2.98467e+06	2.42402e+06	3.54531e+06	0
total_ATP_CCR-A vs qPCR_UAF-4	-3.05984e+06	-3.97537e+06	-2.14431e+06	0
total_ATP_CCR-B vs qPCR_UAF-4	-3.0574e+06	-3.97293e+06	-2.14187e+06	0
total_ATP_CCR-C vs qPCR_UAF-4	-3.05954e+06	-3.97507e+06	-2.14402e+06	0
total_ATP_UAF-1 vs qPCR_UAF-4	-2.55522e+06	-3.27901e+06	-1.83144e+06	0
total_ATP_UAF-2 vs qPCR_UAF-4	-2.339e+06	-3.06279e+06	-1.61521e+06	0
total_ATP_UAF-3 vs qPCR_UAF-4	-1.99265e+06	-2.71644e+06	-1.26886e+06	0
total_ATP_UAF-4 vs qPCR_UAF-4	-2.34327e+06	-3.06706e+06	-1.61949e+06	0
qPCR_UAF-4 vs PMA-qPCR_CCR-A	3.06112e+06	2.41374e+06	3.70849e+06	0
qPCR_UAF-4 vs PMA-qPCR_CCR-B	3.05701e+06	2.40964e+06	3.70439e+06	0
qPCR_UAF-4 vs PMA-qPCR_CCR-C	3.04883e+06	2.40146e+06	3.69621e+06	0
qPCR_UAF-4 vs PMA-qPCR_UAF-1	2.99431e+06	2.34693e+06	3.64169e+06	0
qPCR_UAF-4 vs PMA-qPCR_UAF-2	2.9811e+06	2.33372e+06	3.62847e+06	0
qPCR_UAF-4 vs PMA-qPCR_UAF-3	3.02046e+06	2.37308e+06	3.66784e+06	0
qPCR_UAF-4 vs PMA-qPCR_UAF-4	2.96114e+06	2.31377e+06	3.60852e+06	0
qPCR_UAF-4 vs qPCR_CCR-A	2.73226e+06	2.08488e+06	3.37964e+06	0
qPCR_UAF-4 vs qPCR_CCR-B	2.54185e+06	1.89448e+06	3.18923e+06	0
qPCR_UAF-4 vs qPCR_CCR-C	2.59004e+06	1.94267e+06	3.23742e+06	0
qPCR_UAF-4 vs qPCR_UAF-1	2.20938e+06	1.56201e+06	2.85676e+06	0
qPCR_UAF-4 vs qPCR_UAF-2	1.74923e+06	1.10185e+06	2.3966e+06	0
qPCR_UAF-4 vs qPCR_UAF-3	2.07444e+06	1.42707e+06	2.72182e+06	0
qPCR_UAF-2 vs PMA-qPCR_CCR-A	1.31189e+06	664514	1.95927e+06	1e-07
qPCR_UAF-2 vs PMA-qPCR_CCR-B	1.30779e+06	660410	1.95516e+06	1e-07
qPCR_UAF-2 vs PMA-qPCR_CCR-C	1.29961e+06	652233	1.94698e+06	1e-07
qPCR_UAF-2 vs PMA-qPCR_UAF-3	1.27123e+06	623858	1.91861e+06	1e-07
qPCR_UAF-2 vs PMA-qPCR_UAF-1	1.24508e+06	597708	1.89246e+06	2e-07
qPCR_UAF-2 vs PMA-qPCR_UAF-2	1.23187e+06	584496	1.87925e+06	3e-07
qPCR_UAF-2 vs PMA-qPCR_UAF-4	1.21192e+06	564542	1.85929e+06	5e-07
qPCR_UAF-3 vs intracellular_ATP_UAF-3	913115	352471	1.47376e+06	1.53e-05
qPCR_UAF-3 vs intracellular_ATP_UAF-4	910223	349579	1.47087e+06	1.65e-05
qPCR_UAF-3 vs intracellular_ATP_UAF-1	883615	322971	1.44426e+06	3.21e-05
qPCR_UAF-3 vs intracellular_ATP_UAF-2	869790	309146	1.43043e+06	4.53e-05
total_ATP_UAF-3 vs intracellular_ATP_UAF-3	994908	347532	1.64228e+06	5.55e-05
total_ATP_UAF-3 vs intracellular_ATP_UAF-4	992017	344641	1.63939e+06	5.9e-05
qPCR_UAF-3 vs PMA-qPCR_CCR-A	986673	339297	1.63405e+06	6.62e-05
qPCR_UAF-2 vs qPCR_CCR-A	983034	335658	1.63041e+06	7.16e-05
qPCR_UAF-3 vs PMA-qPCR_CCR-B	982569	335193	1.62994e+06	7.23e-05
qPCR_UAF-3 vs PMA-qPCR_CCR-C	974392	327016	1.62177e+06	8.61e-05
total_ATP_UAF-3 vs intracellular_ATP_UAF-1	965408	318032	1.61278e+06	0.0001044
total_ATP_UAF-3 vs PMA-qPCR_CCR-A	1.06847e+06	344678	1.79225e+06	0.0001284
total_ATP_UAF-3 vs PMA-qPCR_CCR-B	1.06436e+06	340574	1.78815e+06	0.0001389
total_ATP_UAF-3 vs intracellular_ATP_UAF-2	951583	304207	1.59896e+06	0.0001401
qPCR_UAF-3 vs PMA-qPCR_UAF-3	946017	298641	1.59339e+06	0.0001577
total_ATP_UAF-3 vs PMA-qPCR_CCR-C	1.05619e+06	332397	1.77997e+06	0.0001622
qPCR_UAF-2 vs intracellular_ATP_CCR-A	1.31142e+06	395895	2.22695e+06	0.0002341
qPCR_UAF-2 vs intracellular_ATP_CCR-B	1.3113e+06	395775	2.22683e+06	0.0002345
qPCR_UAF-2 vs intracellular_ATP_CCR-C	1.31105e+06	395520	2.22658e+06	0.0002354
total_ATP_CCR-A vs qPCR_UAF-2	-1.31061e+06	-2.22614e+06	-395087	0.0002369
total_ATP_CCR-C vs qPCR_UAF-2	-1.31032e+06	-2.22585e+06	-394790	0.0002379
total_ATP_CCR-B vs qPCR_UAF-2	-1.30817e+06	-2.2237e+06	-392646	0.0002456
qPCR_UAF-3 vs PMA-qPCR_UAF-1	919867	272491	1.56724e+06	0.0002737
total_ATP_UAF-3 vs PMA-qPCR_UAF-3	1.02781e+06	304022	1.7516e+06	0.000277
qPCR_UAF-3 vs PMA-qPCR_UAF-2	906655	259279	1.55403e+06	0.000361
qPCR_UAF-1 vs intracellular_ATP_UAF-3	778176	217532	1.33882e+06	0.0004273
total_ATP_UAF-3 vs PMA-qPCR_UAF-1	1.00166e+06	277873	1.72545e+06	0.0004515
qPCR_UAF-1 vs intracellular_ATP_UAF-4	775285	214641	1.33593e+06	0.000458
qPCR_UAF-3 vs PMA-qPCR_UAF-4	886701	239325	1.53408e+06	0.0005465
total_ATP_UAF-3 vs PMA-qPCR_UAF-2	988449	264660	1.71224e+06	0.0005768
total_ATP_UAF-3 vs PMA-qPCR_UAF-4	968495	244706	1.69228e+06	0.0008326
qPCR_UAF-1 vs intracellular_ATP_UAF-1	748676	188032	1.30932e+06	0.000863
qPCR_UAF-1 vs PMA-qPCR_CCR-A	851735	204359	1.49911e+06	0.0011193
qPCR_UAF-1 vs intracellular_ATP_UAF-2	734851	174207	1.2955e+06	0.0011944
qPCR_UAF-1 vs PMA-qPCR_CCR-B	847630	200255	1.49501e+06	0.0012165
qPCR_UAF-2 vs qPCR_CCR-C	840817	193441	1.48819e+06	0.0013961
qPCR_UAF-1 vs PMA-qPCR_CCR-C	839454	192078	1.48683e+06	0.001435
qPCR_UAF-1 vs PMA-qPCR_UAF-3	811079	163703	1.45845e+06	0.0025288
qPCR_UAF-2 vs qPCR_CCR-B	792626	145250	1.44e+06	0.0036329
qPCR_UAF-1 vs PMA-qPCR_UAF-1	784929	137553	1.43231e+06	0.0042189
qPCR_UAF-1 vs PMA-qPCR_UAF-2	771717	124341	1.41909e+06	0.0054413
qPCR_UAF-1 vs PMA-qPCR_UAF-4	751763	104387	1.39914e+06	0.0079445
total_ATP_UAF-1 vs qPCR_UAF-2	-805998	-1.52979e+06	-82210	0.0140497
total_ATP_UAF-3 vs intracellular_ATP_CCR-A	1068000	96936.1	2.03906e+06	0.0165013
total_ATP_UAF-3 vs intracellular_ATP_CCR-B	1067880	96816.1	2.03894e+06	0.016525
total_ATP_UAF-3 vs intracellular_ATP_CCR-C	1067625	96561.1	2.03869e+06	0.0165755
total_ATP_UAF-3 vs total_ATP_CCR-A	1.06719e+06	96127.6	2.03826e+06	0.0166617
total_ATP_UAF-3 vs total_ATP_CCR-C	1.06689e+06	95830.6	2.03796e+06	0.016721
total_ATP_UAF-3 vs total_ATP_CCR-B	1064751	93687.1	2.03581e+06	0.0171548
qPCR_UAF-3 vs intracellular_ATP_CCR-A	986206	70678.4	1.90173e+06	0.0214129
qPCR_UAF-3 vs intracellular_ATP_CCR-B	986086	70558.4	1.90161e+06	0.0214449
qPCR_UAF-3 vs intracellular_ATP_CCR-C	985831	70303.4	1.90136e+06	0.0215131
total_ATP_CCR-A vs qPCR_UAF-3	-985398	-1.90093e+06	-69869.9	0.0216295
Tukey test
group	diff	lwr	upr	p
total_ATP_CCR-C vs qPCR_UAF-3	-985101	-1.90063e+06	-69572.9	0.0217096
total_ATP_CCR-B vs qPCR_UAF-3	-982957	-1.89848e+06	-67429.4	0.0222958
total_ATP_UAF-3 vs qPCR_CCR-A	739610	15822	1.4634e+06	0.0395992
qPCR_UAF-3 vs qPCR_CCR-A	657816	10440.5	1.30519e+06	0.0421201
total_ATP_UAF-2 vs intracellular_ATP_UAF-3	648558	1182.41	1.29593e+06	0.0490461
total_ATP_UAF-2 vs PMA-qPCR_CCR-A	722117	-1671.65	1.4459e+06	0.0512297
total_ATP_UAF-2 vs intracellular_ATP_UAF-4	645667	-1709.26	1.29304e+06	0.051408
total_ATP_UAF-4 vs intracellular_ATP_UAF-3	644283	-3092.59	1.29166e+06	0.0525731
total_ATP_UAF-2 vs PMA-qPCR_CCR-B	718012	-5775.95	1.4418e+06	0.0543633
total_ATP_UAF-4 vs PMA-qPCR_CCR-A	717842	-5946.65	1.44163e+06	0.0544972
total_ATP_UAF-4 vs intracellular_ATP_UAF-4	641392	-5984.26	1.28877e+06	0.0550842
total_ATP_UAF-4 vs PMA-qPCR_CCR-B	713737	-10051	1.43753e+06	0.0578058
total_ATP_UAF-2 vs PMA-qPCR_CCR-C	709836	-13952.7	1.43362e+06	0.0611135
total_ATP_UAF-4 vs PMA-qPCR_CCR-C	705561	-18227.7	1.42935e+06	0.0649268
total_ATP_UAF-2 vs intracellular_ATP_UAF-1	619058	-28317.6	1.26643e+06	0.0782858
total_ATP_UAF-4 vs intracellular_ATP_UAF-1	614783	-32592.6	1.26216e+06	0.0835784
total_ATP_UAF-2 vs PMA-qPCR_UAF-3	681460	-42327.9	1.40525e+06	0.0905153
total_ATP_UAF-4 vs PMA-qPCR_UAF-3	677185	-46602.9	1.40097e+06	0.0958516
total_ATP_UAF-2 vs intracellular_ATP_UAF-2	605233	-42142.6	1.25261e+06	0.0965107
qPCR_UAF-1 vs intracellular_ATP_CCR-A	851268	-64259.7	1.7668e+06	0.101348
qPCR_UAF-1 vs intracellular_ATP_CCR-B	851148	-64379.7	1.76668e+06	0.101475
qPCR_UAF-1 vs intracellular_ATP_CCR-C	850893	-64634.7	1.76642e+06	0.101746
total_ATP_CCR-A vs qPCR_UAF-1	-850460	-1.76599e+06	65068.2	0.102207
total_ATP_CCR-C vs qPCR_UAF-1	-850163	-1.76569e+06	65365.2	0.102524
total_ATP_UAF-4 vs intracellular_ATP_UAF-2	600958	-46417.6	1.24833e+06	0.102823
total_ATP_CCR-B vs qPCR_UAF-1	-848019	-1.76355e+06	67508.6	0.104838
total_ATP_UAF-2 vs PMA-qPCR_UAF-1	655311	-68477.2	1.3791e+06	0.127435
total_ATP_UAF-4 vs PMA-qPCR_UAF-1	651036	-72752.2	1.37482e+06	0.134503
total_ATP_UAF-2 vs PMA-qPCR_UAF-2	642099	-81689.5	1.36589e+06	0.150293
total_ATP_UAF-4 vs PMA-qPCR_UAF-2	637824	-85964.5	1.36161e+06	0.158345
total_ATP_UAF-2 vs PMA-qPCR_UAF-4	622145	-101644	1.34593e+06	0.190759
total_ATP_UAF-4 vs PMA-qPCR_UAF-4	617870	-105919	1.34166e+06	0.200405
total_ATP_UAF-3 vs qPCR_CCR-C	597394	-126395	1.32118e+06	0.25154
total_ATP_UAF-4 vs qPCR_UAF-2	-594048	-1.31784e+06	129740	0.260675
total_ATP_UAF-2 vs qPCR_UAF-2	-589773	-1.31356e+06	134015	0.272665
qPCR_UAF-1 vs qPCR_CCR-A	522878	-124497	1.17025e+06	0.287657
qPCR_CCR-B vs PMA-qPCR_CCR-A	519264	-128112	1.16664e+06	0.299714
qPCR_UAF-3 vs qPCR_CCR-C	515600	-131776	1.16298e+06	0.312247
qPCR_CCR-B vs PMA-qPCR_CCR-B	515160	-132216	1.16254e+06	0.313774
qPCR_CCR-B vs intracellular_ATP_UAF-3	445706	-114938	1.00635e+06	0.315524
qPCR_CCR-B vs intracellular_ATP_UAF-4	442814	-117830	1.00346e+06	0.327285
qPCR_CCR-B vs PMA-qPCR_CCR-C	506983	-140393	1.15436e+06	0.342921
total_ATP_UAF-3 vs qPCR_CCR-B	549203	-174585	1.27299e+06	0.403043
total_ATP_UAF-2 vs intracellular_ATP_CCR-A	721650	-249414	1.69271e+06	0.444013
total_ATP_UAF-2 vs intracellular_ATP_CCR-B	721530	-249534	1.69259e+06	0.444343
total_ATP_UAF-2 vs intracellular_ATP_CCR-C	721275	-249789	1.69234e+06	0.445044
qPCR_CCR-B vs intracellular_ATP_UAF-1	416206	-144438	976850	0.446107
total_ATP_UAF-2 vs total_ATP_CCR-A	720842	-250222	1.69191e+06	0.446238
total_ATP_UAF-2 vs total_ATP_CCR-C	720544	-250519	1.69161e+06	0.447057
total_ATP_UAF-2 vs total_ATP_CCR-B	718401	-252663	1.68946e+06	0.45298
qPCR_CCR-B vs PMA-qPCR_UAF-3	478608	-168768	1.12598e+06	0.454337
total_ATP_UAF-4 vs intracellular_ATP_CCR-A	717375	-253689	1.68844e+06	0.455825
total_ATP_UAF-4 vs intracellular_ATP_CCR-B	717255	-253809	1.68832e+06	0.456158
total_ATP_UAF-4 vs intracellular_ATP_CCR-C	717000	-254064	1.68806e+06	0.456866
total_ATP_UAF-4 vs total_ATP_CCR-A	716566	-254497	1.68763e+06	0.458071
total_ATP_UAF-4 vs total_ATP_CCR-C	716270	-254794	1.68733e+06	0.458897
total_ATP_UAF-4 vs total_ATP_CCR-B	714126	-256938	1.68519e+06	0.464873
qPCR_CCR-C vs PMA-qPCR_CCR-A	471073	-176303	1.11845e+06	0.486017
qPCR_UAF-3 vs qPCR_CCR-B	467409	-179967	1.11478e+06	0.501639
qPCR_CCR-C vs PMA-qPCR_CCR-B	466969	-180407	1.11434e+06	0.503525
qPCR_CCR-B vs intracellular_ATP_UAF-2	402381	-158263	963025	0.513568
qPCR_UAF-2 vs qPCR_UAF-1	460155	-187221	1.10753e+06	0.532875
total_ATP_UAF-3 vs total_ATP_UAF-1	562575	-230295	1.35545e+06	0.536403
qPCR_CCR-C vs intracellular_ATP_UAF-3	397515	-163129	958159	0.537833
qPCR_CCR-C vs PMA-qPCR_CCR-C	458792	-188584	1.10617e+06	0.53878
qPCR_CCR-C vs intracellular_ATP_UAF-4	394623	-166021	955267	0.552323
total_ATP_UAF-1 vs PMA-qPCR_CCR-A	505892	-217897	1.22968e+06	0.566185
qPCR_CCR-B vs PMA-qPCR_UAF-1	452458	-194918	1.09983e+06	0.566294
total_ATP_UAF-1 vs PMA-qPCR_CCR-B	501787	-222001	1.22558e+06	0.582157
total_ATP_UAF-1 vs PMA-qPCR_CCR-C	493611	-230178	1.2174e+06	0.613907
qPCR_CCR-B vs PMA-qPCR_UAF-2	439246	-208130	1.08662e+06	0.623642
total_ATP_UAF-1 vs intracellular_ATP_UAF-3	432333	-215043	1.07971e+06	0.653284
qPCR_CCR-C vs PMA-qPCR_UAF-3	430417	-216959	1.07779e+06	0.661424
total_ATP_UAF-1 vs qPCR_UAF-3	-480781	-1.20457e+06	243007	0.663088
total_ATP_UAF-1 vs intracellular_ATP_UAF-4	429442	-217934	1.07682e+06	0.665549
qPCR_CCR-C vs intracellular_ATP_UAF-1	368015	-192629	928659	0.684411
qPCR_CCR-B vs PMA-qPCR_UAF-4	419292	-228084	1.06667e+06	0.707719
total_ATP_UAF-1 vs PMA-qPCR_UAF-3	465235	-258553	1.18902e+06	0.720557
qPCR_CCR-C vs intracellular_ATP_UAF-2	354190	-206454	914834	0.748701
qPCR_CCR-C vs PMA-qPCR_UAF-1	404267	-243109	1.05164e+06	0.766672
total_ATP_UAF-1 vs intracellular_ATP_UAF-1	402833	-244543	1.05021e+06	0.772028
total_ATP_UAF-1 vs PMA-qPCR_UAF-1	439086	-284702	1.16287e+06	0.808194
qPCR_CCR-C vs PMA-qPCR_UAF-2	391055	-256321	1.03843e+06	0.813909
total_ATP_UAF-1 vs intracellular_ATP_UAF-2	389008	-258368	1.03638e+06	0.820773
total_ATP_UAF-1 vs PMA-qPCR_UAF-2	425874	-297915	1.14966e+06	0.846625
qPCR_UAF-1 vs qPCR_CCR-C	380662	-266714	1.02804e+06	0.847393
qPCR_CCR-C vs PMA-qPCR_UAF-4	371101	-276275	1.01848e+06	0.87503
qPCR_CCR-B vs intracellular_ATP_CCR-A	518797	-396731	1.43433e+06	0.886311
qPCR_CCR-B vs intracellular_ATP_CCR-B	518677	-396851	1.43421e+06	0.886529
qPCR_CCR-B vs intracellular_ATP_CCR-C	518422	-397106	1.43395e+06	0.886992
total_ATP_CCR-A vs qPCR_CCR-B	-517989	-1.43352e+06	397539	0.887777
total_ATP_CCR-C vs qPCR_CCR-B	-517692	-1.43322e+06	397836	0.888313
total_ATP_CCR-B vs qPCR_CCR-B	-515548	-1.43108e+06	399980	0.892134
total_ATP_UAF-1 vs PMA-qPCR_UAF-4	405920	-317869	1.12971e+06	0.895792
total_ATP_UAF-2 vs qPCR_CCR-A	393260	-330528	1.11705e+06	0.921163
total_ATP_UAF-4 vs qPCR_CCR-A	388985	-334803	1.11277e+06	0.928713
total_ATP_UAF-1 vs intracellular_ATP_CCR-A	505425	-465639	1.47649e+06	0.947614
Tukey test
group	diff	lwr	upr	p
total_ATP_UAF-1 vs intracellular_ATP_CCR-B	505305	-465759	1.47637e+06	0.947737
total_ATP_UAF-1 vs intracellular_ATP_CCR-C	505050	-466014	1.47611e+06	0.947998
total_ATP_UAF-1 vs total_ATP_CCR-A	504616	-466447	1.47568e+06	0.94844
total_ATP_UAF-1 vs total_ATP_CCR-C	504320	-466744	1.47538e+06	0.948742
total_ATP_UAF-1 vs total_ATP_CCR-B	502176	-468888	1.47324e+06	0.950879
qPCR_CCR-C vs intracellular_ATP_CCR-A	470606	-444922	1.38613e+06	0.953785
qPCR_CCR-C vs intracellular_ATP_CCR-B	470486	-445042	1.38601e+06	0.953904
qPCR_CCR-C vs intracellular_ATP_CCR-C	470231	-445297	1.38576e+06	0.954158
qPCR_UAF-1 vs qPCR_CCR-B	332471	-314905	979847	0.954204
total_ATP_CCR-A vs qPCR_CCR-C	-469798	-1.38533e+06	445730	0.954586
total_ATP_CCR-C vs qPCR_CCR-C	-469501	-1.38503e+06	446027	0.954878
total_ATP_CCR-B vs qPCR_CCR-C	-467357	-1.38289e+06	448171	0.956944
qPCR_CCR-A vs PMA-qPCR_CCR-A	328856	-318520	976232	0.95907
qPCR_UAF-3 vs qPCR_UAF-2	-325217	-972593	322159	0.963576
qPCR_CCR-A vs PMA-qPCR_CCR-B	324752	-322624	972128	0.964125
qPCR_CCR-A vs PMA-qPCR_CCR-C	316575	-330801	963951	0.972799
total_ATP_UAF-1 vs qPCR_UAF-1	-345843	-1.06963e+06	377945	0.979064
qPCR_CCR-A vs intracellular_ATP_UAF-3	255298	-305346	815942	0.988233
qPCR_CCR-A vs intracellular_ATP_UAF-4	252406	-308238	813050	0.989796
qPCR_CCR-A vs PMA-qPCR_UAF-3	288200	-359176	935576	0.991153
total_ATP_UAF-4 vs total_ATP_UAF-3	-350625	-1.1435e+06	442245	0.991881
total_ATP_UAF-3 vs total_ATP_UAF-2	346350	-446520	1.13922e+06	0.993082
qPCR_CCR-A vs PMA-qPCR_UAF-1	262051	-385325	909427	0.997587
qPCR_CCR-A vs intracellular_ATP_UAF-1	225798	-334846	786442	0.997758
qPCR_CCR-A vs PMA-qPCR_UAF-2	248838	-398537	896214	0.998885
qPCR_CCR-A vs intracellular_ATP_UAF-2	211973	-348671	772617	0.999136
total_ATP_UAF-4 vs qPCR_UAF-3	-268831	-992619	454957	0.999347
total_ATP_UAF-2 vs qPCR_UAF-3	-264556	-988344	459232	0.999495
qPCR_CCR-A vs intracellular_ATP_CCR-A	328390	-587138	1.24392e+06	0.999629
qPCR_CCR-A vs intracellular_ATP_CCR-B	328270	-587258	1.2438e+06	0.999631
qPCR_CCR-A vs intracellular_ATP_CCR-C	328015	-587513	1.24354e+06	0.999636
total_ATP_CCR-A vs qPCR_CCR-A	-327581	-1.24311e+06	587947	0.999643
total_ATP_CCR-C vs qPCR_CCR-A	-327284	-1.24281e+06	588244	0.999649
total_ATP_CCR-B vs qPCR_CCR-A	-325141	-1.24067e+06	590387	0.999685
qPCR_CCR-A vs PMA-qPCR_UAF-4	228884	-418492	876260	0.999707
total_ATP_UAF-2 vs qPCR_CCR-C	251044	-472745	974832	0.999788
total_ATP_UAF-4 vs qPCR_CCR-C	246769	-477020	970557	0.999842
total_ATP_UAF-3 vs qPCR_UAF-2	-243423	-967212	480365	0.999875
total_ATP_UAF-3 vs qPCR_UAF-1	216732	-507056	940520	0.999985
qPCR_CCR-B vs qPCR_CCR-A	190407	-456968	837783	0.999989
total_ATP_UAF-2 vs qPCR_CCR-B	202853	-520935	926641	0.999996
total_ATP_UAF-4 vs qPCR_CCR-B	198578	-525210	922366	0.999997
total_ATP_UAF-2 vs total_ATP_UAF-1	216225	-576645	1.0091e+06	0.999998
total_ATP_UAF-4 vs total_ATP_UAF-1	211950	-580920	1.00482e+06	0.999998
total_ATP_UAF-1 vs qPCR_CCR-A	177035	-546753	900824	1
intracellular_ATP_CCR-B vs intracellular_ATP_CCR-A	120	-1.12117e+06	1121408	1
intracellular_ATP_CCR-C vs intracellular_ATP_CCR-A	375	-1.12091e+06	1121663	1
intracellular_ATP_CCR-C vs intracellular_ATP_CCR-B	255	-1.12103e+06	1121543	1
intracellular_ATP_UAF-1 vs intracellular_ATP_CCR-A	102592	-753806	958990	1
intracellular_ATP_UAF-1 vs intracellular_ATP_CCR-B	102472	-753926	958870	1
intracellular_ATP_UAF-1 vs intracellular_ATP_CCR-C	102217	-754181	958615	1
intracellular_ATP_UAF-2 vs intracellular_ATP_CCR-A	116417	-739981	972815	1
intracellular_ATP_UAF-2 vs intracellular_ATP_CCR-B	116297	-740101	972695	1
intracellular_ATP_UAF-2 vs intracellular_ATP_CCR-C	116042	-740356	972440	1
intracellular_ATP_UAF-2 vs intracellular_ATP_UAF-1	13825	-443939	471589	1
intracellular_ATP_UAF-3 vs intracellular_ATP_CCR-A	73091.7	-783306	929490	1
intracellular_ATP_UAF-3 vs intracellular_ATP_CCR-B	72971.7	-783426	929370	1
intracellular_ATP_UAF-3 vs intracellular_ATP_CCR-C	72716.7	-783681	929115	1
intracellular_ATP_UAF-3 vs intracellular_ATP_UAF-1	-29500	-487264	428264	1
intracellular_ATP_UAF-3 vs intracellular_ATP_UAF-2	-43325	-501089	414439	1
intracellular_ATP_UAF-4 vs intracellular_ATP_CCR-A	75983.3	-780415	932381	1
intracellular_ATP_UAF-4 vs intracellular_ATP_CCR-B	75863.3	-780535	932261	1
intracellular_ATP_UAF-4 vs intracellular_ATP_CCR-C	75608.3	-780790	932006	1
intracellular_ATP_UAF-4 vs intracellular_ATP_UAF-1	-26608.3	-484372	431156	1
intracellular_ATP_UAF-4 vs intracellular_ATP_UAF-2	-40433.3	-498197	417331	1
intracellular_ATP_UAF-4 vs intracellular_ATP_UAF-3	2891.67	-454872	460656	1
total_ATP_CCR-A vs intracellular_ATP_CCR-A	808.5	-1.12048e+06	1.1221e+06	1
total_ATP_CCR-A vs intracellular_ATP_CCR-B	688.5	-1.1206e+06	1.12198e+06	1
total_ATP_CCR-A vs intracellular_ATP_CCR-C	433.5	-1.12085e+06	1.12172e+06	1
total_ATP_CCR-A vs intracellular_ATP_UAF-1	-101783	-958181	754615	1
total_ATP_CCR-A vs intracellular_ATP_UAF-2	-115608	-972006	740790	1
total_ATP_CCR-A vs intracellular_ATP_UAF-3	-72283.2	-928681	784115	1
total_ATP_CCR-A vs intracellular_ATP_UAF-4	-75174.8	-931573	781223	1
total_ATP_CCR-B vs intracellular_ATP_CCR-A	3249	-1.11804e+06	1124537	1
total_ATP_CCR-B vs intracellular_ATP_CCR-B	3129	-1.11816e+06	1124417	1
total_ATP_CCR-B vs intracellular_ATP_CCR-C	2874	-1.11841e+06	1124162	1
total_ATP_CCR-B vs intracellular_ATP_UAF-1	-99342.7	-955741	757055	1
total_ATP_CCR-B vs intracellular_ATP_UAF-2	-113168	-969566	743230	1
total_ATP_CCR-B vs intracellular_ATP_UAF-3	-69842.7	-926241	786555	1
total_ATP_CCR-B vs intracellular_ATP_UAF-4	-72734.3	-929132	783664	1
total_ATP_CCR-C vs intracellular_ATP_CCR-A	1105.5	-1.12018e+06	1.12239e+06	1
total_ATP_CCR-C vs intracellular_ATP_CCR-B	985.5	-1.1203e+06	1.12227e+06	1
total_ATP_CCR-C vs intracellular_ATP_CCR-C	730.5	-1.12056e+06	1.12202e+06	1
total_ATP_CCR-C vs intracellular_ATP_UAF-1	-101486	-957884	754912	1
total_ATP_CCR-C vs intracellular_ATP_UAF-2	-115311	-971709	741087	1
total_ATP_CCR-C vs intracellular_ATP_UAF-3	-71986.2	-928384	784412	1
total_ATP_CCR-C vs intracellular_ATP_UAF-4	-74877.8	-931276	781520	1
PMA-qPCR_CCR-A vs intracellular_ATP_CCR-A	-466.637	-915994	915061	1
PMA-qPCR_CCR-A vs intracellular_ATP_CCR-B	-586.637	-916114	914941	1
PMA-qPCR_CCR-A vs intracellular_ATP_CCR-C	-841.637	-916369	914686	1
PMA-qPCR_CCR-A vs intracellular_ATP_UAF-1	-103058	-663702	457586	1
PMA-qPCR_CCR-A vs intracellular_ATP_UAF-2	-116883	-677527	443761	1
PMA-qPCR_CCR-A vs intracellular_ATP_UAF-3	-73558.3	-634202	487086	1
PMA-qPCR_CCR-A vs intracellular_ATP_UAF-4	-76450	-637094	484194	1
PMA-qPCR_CCR-B vs intracellular_ATP_CCR-A	3637.66	-911890	919165	1
PMA-qPCR_CCR-B vs intracellular_ATP_CCR-B	3517.66	-912010	919045	1
PMA-qPCR_CCR-B vs intracellular_ATP_CCR-C	3262.66	-912265	918790	1
Tukey test
group	diff	lwr	upr	p
PMA-qPCR_CCR-B vs intracellular_ATP_UAF-1	-98954	-659598	461690	1
PMA-qPCR_CCR-B vs intracellular_ATP_UAF-2	-112779	-673423	447865	1
PMA-qPCR_CCR-B vs intracellular_ATP_UAF-3	-69454	-630098	491190	1
PMA-qPCR_CCR-B vs intracellular_ATP_UAF-4	-72345.7	-632990	488298	1
PMA-qPCR_CCR-C vs intracellular_ATP_CCR-A	11814.4	-903713	927342	1
PMA-qPCR_CCR-C vs intracellular_ATP_CCR-B	11694.4	-903833	927222	1
PMA-qPCR_CCR-C vs intracellular_ATP_CCR-C	11439.4	-904088	926967	1
PMA-qPCR_CCR-C vs intracellular_ATP_UAF-1	-90777.3	-651421	469867	1
PMA-qPCR_CCR-C vs intracellular_ATP_UAF-2	-104602	-665246	456042	1
PMA-qPCR_CCR-C vs intracellular_ATP_UAF-3	-61277.3	-621921	499367	1
PMA-qPCR_CCR-C vs intracellular_ATP_UAF-4	-64168.9	-624813	496475	1
PMA-qPCR_UAF-1 vs intracellular_ATP_CCR-A	66338.9	-849189	981867	1
PMA-qPCR_UAF-1 vs intracellular_ATP_CCR-B	66218.9	-849309	981747	1
PMA-qPCR_UAF-1 vs intracellular_ATP_CCR-C	65963.9	-849564	981492	1
PMA-qPCR_UAF-1 vs intracellular_ATP_UAF-1	-36252.7	-596897	524391	1
PMA-qPCR_UAF-1 vs intracellular_ATP_UAF-2	-50077.7	-610722	510566	1
PMA-qPCR_UAF-1 vs intracellular_ATP_UAF-3	-6752.72	-567397	553891	1
PMA-qPCR_UAF-1 vs intracellular_ATP_UAF-4	-9644.39	-570288	551000	1
PMA-qPCR_UAF-2 vs intracellular_ATP_CCR-A	79551.3	-835977	995079	1
PMA-qPCR_UAF-2 vs intracellular_ATP_CCR-B	79431.3	-836097	994959	1
PMA-qPCR_UAF-2 vs intracellular_ATP_CCR-C	79176.3	-836352	994704	1
PMA-qPCR_UAF-2 vs intracellular_ATP_UAF-1	-23040.4	-583684	537604	1
PMA-qPCR_UAF-2 vs intracellular_ATP_UAF-2	-36865.4	-597509	523779	1
PMA-qPCR_UAF-2 vs intracellular_ATP_UAF-3	6459.59	-554184	567104	1
PMA-qPCR_UAF-2 vs intracellular_ATP_UAF-4	3567.92	-557076	564212	1
PMA-qPCR_UAF-3 vs intracellular_ATP_CCR-A	40189.6	-875338	955717	1
PMA-qPCR_UAF-3 vs intracellular_ATP_CCR-B	40069.6	-875458	955597	1
PMA-qPCR_UAF-3 vs intracellular_ATP_CCR-C	39814.6	-875713	955342	1
PMA-qPCR_UAF-3 vs intracellular_ATP_UAF-1	-62402.1	-623046	498242	1
PMA-qPCR_UAF-3 vs intracellular_ATP_UAF-2	-76227.1	-636871	484417	1
PMA-qPCR_UAF-3 vs intracellular_ATP_UAF-3	-32902.1	-593546	527742	1
PMA-qPCR_UAF-3 vs intracellular_ATP_UAF-4	-35793.7	-596438	524850	1
PMA-qPCR_UAF-4 vs intracellular_ATP_CCR-A	99505.3	-816023	1.01503e+06	1
PMA-qPCR_UAF-4 vs intracellular_ATP_CCR-B	99385.3	-816143	1.01491e+06	1
PMA-qPCR_UAF-4 vs intracellular_ATP_CCR-C	99130.3	-816398	1.01466e+06	1
PMA-qPCR_UAF-4 vs intracellular_ATP_UAF-1	-3086.38	-563730	557558	1
PMA-qPCR_UAF-4 vs intracellular_ATP_UAF-2	-16911.4	-577555	543733	1
PMA-qPCR_UAF-4 vs intracellular_ATP_UAF-3	26413.6	-534230	587058	1
PMA-qPCR_UAF-4 vs intracellular_ATP_UAF-4	23521.9	-537122	584166	1
total_ATP_CCR-B vs total_ATP_CCR-A	2440.5	-1.11885e+06	1.12373e+06	1
total_ATP_CCR-C vs total_ATP_CCR-A	297	-1.12099e+06	1121585	1
total_ATP_CCR-C vs total_ATP_CCR-B	-2143.5	-1.12343e+06	1.11914e+06	1
total_ATP_UAF-4 vs total_ATP_UAF-2	-4275	-797145	788595	1
total_ATP_CCR-A vs PMA-qPCR_CCR-A	1275.14	-914253	916803	1
total_ATP_CCR-A vs PMA-qPCR_CCR-B	-2829.16	-918357	912699	1
total_ATP_CCR-A vs PMA-qPCR_CCR-C	-11005.9	-926534	904522	1
total_ATP_CCR-A vs PMA-qPCR_UAF-1	-65530.4	-981058	849997	1
total_ATP_CCR-A vs PMA-qPCR_UAF-2	-78742.8	-994271	836785	1
total_ATP_CCR-A vs PMA-qPCR_UAF-3	-39381.1	-954909	876147	1
total_ATP_CCR-A vs PMA-qPCR_UAF-4	-98696.8	-1.01422e+06	816831	1
total_ATP_CCR-B vs PMA-qPCR_CCR-A	3715.64	-911812	919243	1
total_ATP_CCR-B vs PMA-qPCR_CCR-B	-388.662	-915916	915139	1
total_ATP_CCR-B vs PMA-qPCR_CCR-C	-8565.4	-924093	906962	1
total_ATP_CCR-B vs PMA-qPCR_UAF-1	-63089.9	-978618	852438	1
total_ATP_CCR-B vs PMA-qPCR_UAF-2	-76302.3	-991830	839226	1
total_ATP_CCR-B vs PMA-qPCR_UAF-3	-36940.6	-952468	878587	1
total_ATP_CCR-B vs PMA-qPCR_UAF-4	-96256.3	-1.01178e+06	819272	1
total_ATP_CCR-C vs PMA-qPCR_CCR-A	1572.14	-913956	917100	1
total_ATP_CCR-C vs PMA-qPCR_CCR-B	-2532.16	-918060	912996	1
total_ATP_CCR-C vs PMA-qPCR_CCR-C	-10708.9	-926237	904819	1
total_ATP_CCR-C vs PMA-qPCR_UAF-1	-65233.4	-980761	850294	1
total_ATP_CCR-C vs PMA-qPCR_UAF-2	-78445.8	-993974	837082	1
total_ATP_CCR-C vs PMA-qPCR_UAF-3	-39084.1	-954612	876444	1
total_ATP_CCR-C vs PMA-qPCR_UAF-4	-98399.8	-1.01393e+06	817128	1
PMA-qPCR_CCR-B vs PMA-qPCR_CCR-A	4104.3	-643272	651480	1
PMA-qPCR_CCR-C vs PMA-qPCR_CCR-A	12281	-635095	659657	1
PMA-qPCR_CCR-C vs PMA-qPCR_CCR-B	8176.74	-639199	655553	1
PMA-qPCR_UAF-1 vs PMA-qPCR_CCR-A	66805.6	-580570	714182	1
PMA-qPCR_UAF-1 vs PMA-qPCR_CCR-B	62701.3	-584675	710077	1
PMA-qPCR_UAF-1 vs PMA-qPCR_CCR-C	54524.5	-592851	701900	1
PMA-qPCR_UAF-2 vs PMA-qPCR_CCR-A	80017.9	-567358	727394	1
PMA-qPCR_UAF-2 vs PMA-qPCR_CCR-B	75913.6	-571462	723290	1
PMA-qPCR_UAF-2 vs PMA-qPCR_CCR-C	67736.9	-579639	715113	1
PMA-qPCR_UAF-2 vs PMA-qPCR_UAF-1	13212.3	-634164	660588	1
PMA-qPCR_UAF-3 vs PMA-qPCR_CCR-A	40656.2	-606720	688032	1
PMA-qPCR_UAF-3 vs PMA-qPCR_CCR-B	36551.9	-610824	683928	1
PMA-qPCR_UAF-3 vs PMA-qPCR_CCR-C	28375.2	-619001	675751	1
PMA-qPCR_UAF-3 vs PMA-qPCR_UAF-1	-26149.3	-673525	621227	1
PMA-qPCR_UAF-3 vs PMA-qPCR_UAF-2	-39361.7	-686738	608014	1
PMA-qPCR_UAF-4 vs PMA-qPCR_CCR-A	99971.9	-547404	747348	1
PMA-qPCR_UAF-4 vs PMA-qPCR_CCR-B	95867.6	-551508	743244	1
PMA-qPCR_UAF-4 vs PMA-qPCR_CCR-C	87690.9	-559685	735067	1
PMA-qPCR_UAF-4 vs PMA-qPCR_UAF-1	33166.3	-614210	680542	1
PMA-qPCR_UAF-4 vs PMA-qPCR_UAF-2	19954	-627422	667330	1
PMA-qPCR_UAF-4 vs PMA-qPCR_UAF-3	59315.7	-588060	706692	1
total_ATP_UAF-1 vs qPCR_CCR-B	-13372.2	-737160	710416	1
total_ATP_UAF-1 vs qPCR_CCR-C	34818.7	-688970	758607	1
total_ATP_UAF-2 vs qPCR_UAF-1	-129618	-853406	594170	1
total_ATP_UAF-3 vs qPCR_UAF-3	81793.8	-641994	805582	1
total_ATP_UAF-4 vs qPCR_UAF-1	-133893	-857681	589895	1
qPCR_CCR-C vs qPCR_CCR-A	142217	-505159	789592	1
qPCR_CCR-C vs qPCR_CCR-B	-48190.9	-695567	599185	1
qPCR_UAF-3 vs qPCR_UAF-1	134938	-512438	782314	1

## Sheet: Table_G
Table G. ANOVA summary 5. Summary of ANOVA results on categories "ATP" and "PMA".
ANOVA
Sample group	Df	Sum Sq	Mean Sq	F value	P-value
ATP vs PMA	1	2338000000000	2338000000000	5.612	0.0203

## Sheet: Table_H
Table H. ANOVA summary 6. Summary of ANOVA results on categories "total" and "living".
ANOVA
Sample group	Df	Sum Sq	Mean Sq	F value	P-value
Total vs living	1	13210000000000	13210000000000	47.63	1.21e-09

## Sheet: Table_I
Table I. Microbial diversity in respect of type of the data set
	Shannon-Wiener index
type of data set	CCR	CCR + PMA	UAF	UAF + PMA
quality reads	6.397	5.433	6.566	5.97
quality reads without controls	6.631	5.755	6.744	6.031
quality reads without single and doubletons	5.981	5.254	6.149	5.768
quality reads without controls and single as well as doubletons	6.173	5.569	6.295	5.827

## Sheet: Table_J
	Table J. OTU table. OTU table of CCR and UAF samples resolved to genus level.
	Taxon	CCR_A	CCR_B	CCR_C	CCR_A+	CCR_B+	CCR_C+	UAF_1	UAF_2	UAF_3	UAF_4	UAF_1+	UAF_2+	UAF_3+	UAF_4+
	Unclassified	0	1	0	0	13	0	45	203	117	389	561	9	130	517
	Crenarchaeota	0	0	0	0	0	0	0	1	0	0	0	0	0	0
	Crenarchaeota;c__MBGA;o__NRP-J	0	0	0	0	0	0	4	2	0	0	0	4	0	0
	Candidatus Nitrososphaera	0	0	0	2	0	0	1	25	2	0	105	1	5	0
	EuryarchaeotaHaloferax	0	0	0	41	0	0	1	15	0	0	13	1	0	0
	Bacteria	495.489	799	563	25	354	1393	1253	1567	283	3299	2096	803	5180	3727
	Acidobacteria	0	0	0	0	0	0	0	0	0	0	0	0	0	12
	Acidobacteriaceae	0	0	0	0	0	0	11	0	0	0	10	0	0	0
	Acidobacteriaceae	0.880087	0	1	0	0	0	15	0	0	0	0	0	0	0
	Edaphobacter	0	0	0	0	0	0	0	0	0	0	1	0	0	0
	Koribacteraceae	0	0	0	0	0	0	0	0	6	0	0	0	0	0
	Candidatus Koribacter	0	0	0	0	0	0	0	5	0	0	0	0	0	0
	Acidobacteria-6;o__iii1-15	0	0	0	0	0	0	1	0	0	1	2	0	0	0
	Acidobacteria-6;o__iii1-15;f__mb2424;	0	0	0	0	0	0	0	10	0	3	0	0	0	0
	Chloracidobacteria	0	3	0	0	0	0	8	23	0	10	0	0	0	0
	Acidobacteria;c__RB25	0	0	0	0	0	0	0	0	0	2	0	0	0	0
	Candidatus Solibacter	2.64026	6	3	0	0	0	40	10	0	0	0	17	0	0
	Acidobacteria;c__Sva0725;o__Sva0725	0	0	0	0	0	0	0	20	0	0	0	0	0	0
	Acidobacteria;c__iii1-8;o__DS-18	0	0	0	0	0	8	0	0	0	0	0	0	0	7
	Actinobacteria	0.880087	1	1	0	13	16	22	28	4	7	17	0	0	44
	Acidimicrobiales	0	1	0	0	0	0	15	0	0	6	17	0	0	5
	Acidimicrobiales	0.880087	0	1	0	0	0	26	3	8	11	82	162	0	200
	Acidimicrobiales;f__C111	0.880087	2	1	0	0	0	9	2	0	2	0	0	8	24
	Iamiaceae	0	1	0	0	0	0	0	0	0	7	0	0	0	0
	Iamia	0.880087	0	1	0	0	0	2	20	0	1	0	0	0	0
	Microthrixaceae	0	0	0	0	0	0	0	0	0	0	3	0	0	0
	Acidimicrobiales;f__koll13	0	0	0	0	0	0	7	0	0	0	7	0	0	0
	Actinobacteria	0.880087	0	1	0	0	4	211	2	53	8	6	0	0	2
	Actinomycetales	21.1221	27	24	0	62	126	308	207	126	383	530	77	20	319
	Actinomycetaceae	0	0	0	0	0	0	0	11	0	11	0	0	0	0
	Actinomyces	0.880087	2	1	0	0	0	14	67	4	49	0	0	0	0
	Arcanobacterium	0	0	0	0	0	0	0	0	1	0	0	0	60	0
	Parascardovia	0.880087	0	1	0	0	0	2	58	2	16	0	0	0	0
	Varibaculum	0	0	0	0	0	0	1	0	16	2	0	0	0	0
	Actinospicaceae	0	0	0	0	0	1	0	0	0	0	0	0	0	0
	Actinosynnemataceae	0	0	0	0	0	0	0	0	2	7	0	0	0	0
	Lentzea	0	0	0	0	0	0	0	0	0	1	0	0	0	0
	Saccharothrix	0	0	0	0	0	0	0	0	0	8	0	0	0	0
	Beutenbergiaceae	0	0	0	0	0	0	0	0	0	4	1	0	0	0
	Georgenia	0	0	0	0	0	0	2	0	2	6	22	0	0	0
	Brevibacterium	0	1	0	0	0	0	36	122	10	63	9	0	95	34
	Cellulomonadaceae	0	0	0	0	0	0	1	0	0	2	12	0	0	4
	Actinotalea	1.76017	0	2	0	0	0	0	0	1	0	0	3	0	1
	Cellulomonas	7.0407	1	8	0	0	0	46	41	11	8	416	10	0	175
	Pseudoclavibacter	0	0	0	0	0	0	3	0	10	3	0	0	0	0
	Corynebacteriaceae	0	0	0	0	0	0	1	0	0	0	0	0	0	0
	Corynebacterium	178.658	180	203	70	3443	3110	1392	1693	711	2750	4359	1199	596	4322
	Cryptosporangium	0	0	0	0	0	0	0	0	0	8	0	0	0	0
	Dermabacteraceae	0	0	0	0	0	0	5	3	5	2	1	0	0	2
	Dermabacteraceae	0	0	0	0	0	0	0	10	2	24	1	0	0	26
	Brachybacterium	2.64026	0	3	0	0	0	82	259	133	79	2	8	12	274
	Dermabacter	0	0	0	0	0	8	7	0	1	12	8	0	0	0
	Dermacoccus	0	0	0	0	0	0	3	9	2	3	17	0	0	0
	Dermatophilaceae	0	1	0	0	0	0	0	13	0	7	15	0	0	0
	Dietzia	0.880087	0	1	0	0	0	8	39	3	9	0	0	0	0
	Frankiaceae	0	0	0	0	0	0	0	0	0	5	0	0	0	0
	Geodermatophilaceae	0.880087	4	1	0	22	0	24	3	2	32	79	8	3	15
	Geodermatophilaceae	2.64026	2	3	0	0	0	69	48	12	61	443	101	10	60
	Geodermatophilus	3.52035	7	4	0	47	0	11	20	7	11	89	2	0	0
	Modestobacter	4.40044	18	5	0	274	0	80	40	19	205	443	1361	7	200
	Gordonia	0	0	0	0	0	0	6	4	0	14	10	0	0	0
	Intrasporangiaceae	1.76017	4	2	0	1	0	57	75	32	24	108	0	1	0
	Arsenicicoccus	0	0	0	0	0	0	0	0	0	16	0	0	0	0
	Kytococcus	0	0	0	0	0	0	0	0	0	1	0	0	0	0
	Phycicoccus	2.64026	0	3	0	0	0	1	0	0	1	0	0	0	0
	Serinicoccus	0	0	0	0	0	0	0	1	0	0	0	0	0	0
	Terracoccus	0	0	0	0	0	0	0	0	0	1	0	0	0	0
	Kineosporiaceae	0	0	0	0	0	0	2	1	2	2	5	0	0	1
	Kineosporiaceae	1.76017	5	2	0	0	0	45	21	5	22	224	1	85	50
	Kineococcus	0	0	0	0	0	0	15	4	0	12	0	0	0	0
	Microbacteriaceae	2.64026	1	3	1	34	0	87	98	24	67	321	7	18	29
	Agrococcus	0	0	0	0	16	0	0	1	0	1	0	0	0	0
	Agromyces	0	0	0	0	0	0	2	0	0	1	0	10	0	0
	Rathayibacter	0	0	0	0	0	0	8	10	0	2	0	0	0	0
	Salinibacterium	0	0	0	0	0	0	3	0	0	0	0	0	0	0
	Micrococcaceae	9.68096	23	11	0	26	77	130	175	17	217	670	8	15	156
	Arthrobacter	0	0	0	0	0	0	4	9	8	13	4	0	0	0
	Citricoccus	0	0	0	0	0	0	1	3	0	0	0	0	0	0
	Kocuria	3.52035	4	4	0	0	39	91	143	39	93	974	70	34	313
	Microbispora	0	1	0	0	0	0	7	11	0	2	36	0	0	3
	Micrococcus	5.28052	10	6	0	9	172	21	9	10	58	117	3	3	62
	Nesterenkonia	0	0	0	0	0	0	0	29	0	2	0	2	0	0
	Rothia	0	0	0	0	0	0	2	145	0	33	0	0	0	0
	Micromonosporaceae	0.880087	0	1	0	0	0	8	4	5	26	9	0	0	107
	Micromonosporaceae	0	3	0	0	0	0	0	0	2	12	79	23	0	35
	Actinoplanes	0	0	0	0	0	0	6	0	5	20	0	0	0	0
	Dactylosporangium	0	0	0	0	0	0	0	0	6	0	0	0	0	0
	Micromonospora	0	0	0	0	0	0	2	2	0	0	17	0	0	126
	Pilimelia	0	0	0	0	0	0	0	0	2	1	19	0	0	56
	Virgisporangium	0.880087	0	1	0	0	0	0	0	0	0	0	0	0	0
	Mycobacterium	1.76017	1	2	0	1	0	26	3	0	16	15	0	4	499
	Nakamurellaceae	0	0	0	0	0	0	4	18	0	7	0	0	0	0
	Nocardiaceae	0	0	0	0	0	0	0	1	0	4	0	0	0	0
	Nocardia	0	0	0	0	0	0	0	0	0	1	0	0	1	0
	Rhodococcus	0	1	0	0	0	0	16	15	3	23	0	0	0	35
	Nocardioidaceae	9.68096	9	11	0	1	0	109	104	49	100	169	49	24	155
	Nocardioidaceae	6.16061	7	7	0	175	0	94	140	39	80	88	3	91	117
	Actinopolymorpha	0	0	0	0	0	0	0	0	0	0	5	0	0	0
	Aeromicrobium	3.52035	3	4	0	0	0	1	0	6	17	0	0	62	0
	Friedmanniella	2.64026	6	3	0	53	0	27	7	3	10	19	22	0	24
	Kribbella	0	0	0	0	0	0	0	0	0	0	0	0	12	0
	Nocardioides	0	4	0	0	0	0	19	6	50	34	43	3	0	5
	Propionicimonas	0	0	0	0	0	0	5	0	4	1	5	1	0	0
	Nocardiopsaceae	0	0	0	0	0	0	1	1	0	3	17	0	0	0
	Nocardiopsaceae	0	0	0	0	0	0	2	1	0	0	0	0	0	0
	Nocardiopsis	0	0	0	0	0	0	0	4	0	0	0	0	0	0
	Promicromonosporaceae	0	0	0	0	0	0	14	0	2	0	0	0	0	0
	Promicromonosporaceae	0	0	0	0	0	0	4	0	0	0	0	0	0	0
	Isoptericola	0	0	0	0	0	0	23	13	0	3	8	0	0	0
	Propionibacteriaceae	0	0	0	0	0	0	3	0	0	5	0	0	0	0
	Propionibacteriaceae	0	0	0	0	0	0	0	1	0	0	0	0	0	0
	Microlunatus	0	0	0	0	18	0	10	0	0	3	25	0	0	1
	Propionibacterium	4.40044	11	5	44	44	127	10	14	17	53	13	21	141	194
	Pseudonocardiaceae	0	0	0	0	0	0	12	1	3	11	0	0	0	9
	Actinomycetospora	3.52035	5	4	0	0	0	10	35	0	21	0	0	12	175
	Prauserella	0	0	0	0	0	0	0	0	0	1	0	0	0	0
	Pseudonocardia	0	3	0	0	1	0	19	22	11	37	101	8	0	395
	Sanguibacter	0	0	0	0	0	0	8	6	0	2	0	0	0	0
	Sporichthyaceae	0	0	0	0	0	0	0	1	0	0	0	0	0	0
	Sporichthyaceae	0.880087	0	1	0	0	0	2	6	3	1	1	1	0	0
	Streptomycetaceae	1.76017	0	2	0	0	0	16	64	9	24	12	36	0	114
	Streptomycetaceae	0	0	0	0	0	0	0	0	0	1	0	0	0	0
	Streptomyces	0	1	0	0	0	0	18	26	1	16	5	0	0	6
	Streptosporangiaceae	0	0	0	0	0	0	0	0	0	0	2	0	0	0
	Streptosporangiaceae	0	0	0	0	0	0	0	0	0	0	13	0	0	0
	Nonomuraea	0	0	0	0	0	0	0	0	0	1	0	0	0	0
	Sphaerisporangium	0	0	0	0	0	189	0	0	0	0	13	0	0	0
	Streptosporangium	0	0	0	0	0	0	0	0	0	0	9	0	0	0
	Actinomadura	0	0	0	0	0	0	0	10	0	0	0	8	0	0
	Williamsia	0	0	0	0	0	0	9	16	0	5	0	0	0	0
	Yaniellaceae	0	0	0	0	0	0	1	0	0	0	0	0	0	0
	Yaniella	0	0	0	0	0	0	16	36	6	10	0	9	0	0
	Bifidobacteriales	0	0	0	0	0	1	4	0	0	0	0	0	0	0
	Bifidobacteriaceae	0	0	0	0	1	1	107	2	16	2	0	0	0	0
	Bifidobacteriaceae	0	0	0	0	0	0	5	0	0	1	0	0	0	0
	Bifidobacterium	0.880087	0	1	0	0	59	45	0	21	7	51	0	0	7
	Gardnerella	0.880087	3	1	0	203	0	2448	16	1192	51	8	0	0	0
	Scardovia	0	0	0	0	0	0	0	0	0	2	0	0	0	0
	Micrococcales	0	0	0	0	0	0	0	0	0	0	17	0	0	0
	Actinobacteria;c__MB-A2-108;o__0319-7L14	0	0	0	0	0	0	0	0	0	0	34	0	0	0
	Euzebyaceae	0	0	0	0	0	0	2	0	0	0	0	0	0	0
	Euzebya	0.880087	0	1	0	0	0	6	3	0	0	0	0	0	0
	Nitriliruptoraceae	0	0	0	0	0	0	0	0	1	0	0	0	0	0
	Rubrobacter	0	1	0	0	0	0	17	0	22	11	9	0	0	19
	Thermoleophilia	0	0	0	0	0	0	1	0	0	1	0	0	0	5
	Gaiellales	0	0	0	0	0	0	2	0	0	0	2	0	0	44
	Gaiellales;f__AK1AB1_02E	0	0	0	0	0	0	0	0	0	1	0	0	0	0
	Gaiellaceae	0.880087	0	1	0	273	0	13	24	0	25	43	2	0	40
	Solirubrobacterales	0	2	0	0	0	0	36	5	4	15	5	0	0	388
	Solirubrobacterales	0.880087	0	1	0	95	200	69	54	22	14	13	21	17	900
	Conexibacteraceae	0	0	0	0	0	0	5	0	0	1	0	0	0	0
	Patulibacteraceae	0	0	0	0	0	0	15	5	5	8	0	0	0	70
	Patulibacter	0	0	0	0	0	0	6	0	0	1	0	0	0	0
	Solirubrobacteraceae	1.76017	0	2	0	129	0	35	21	0	13	20	0	126	173
	Solirubrobacteraceae	0.880087	7	1	0	0	0	38	3	0	8	11	0	13	3
	Solirubrobacter	0.880087	0	1	0	2	0	7	1	0	0	4	0	1	2
	Armatimonadaceae	0	1	0	0	0	0	0	0	0	0	0	0	0	0
	Armatimonadaceae	0.880087	0	1	0	0	0	5	0	0	2	0	0	0	0
	Armatimonadetes;c__S1a-1H	0	0	0	0	0	0	1	0	0	0	0	0	0	0
	Fimbriimonas	0.880087	2	1	0	0	0	2	0	0	1	0	0	0	0
	Bacteroidetes	17.6017	28	20	0	0	0	11	31	0	16	1	0	1	2
	Bacteroidales	0	0	0	0	0	0	0	1	0	1	0	0	0	0
	Bacteroidales	0	0	0	0	0	0	6	0	0	1	0	0	0	0
	Bacteroidaceae	0	0	0	0	0	0	3	1	0	0	0	0	0	0
	Bacteroides	1.76017	3	2	0	0	0	33	125	8	13	0	0	0	0
	Porphyromonadaceae	0	0	0	0	0	0	0	1	0	0	0	0	0	0
	Porphyromonadaceae	0	0	0	0	0	0	0	0	0	3	0	0	0	0
	Dysgonomonas	0	0	0	0	0	0	4	8	0	0	0	0	0	0
	Parabacteroides	0.880087	0	1	0	0	0	0	0	3	8	0	0	0	0
	Porphyromonas	0	2	0	0	0	0	8	48	9	15	0	0	0	0
	Prevotella	0.880087	1	1	0	5	0	7	82	8	9	0	0	0	0
	Rikenellaceae	0	0	0	0	0	0	1	0	0	0	0	0	0	0
	Rikenellaceae	0	0	0	0	0	0	0	1	0	5	0	0	0	0
	Bacteroidales;f__S24-7	0	0	0	0	0	0	0	0	0	1	0	0	0	0
	[Prevotella]	0	0	0	0	0	0	4	0	0	0	0	0	0	0
	Blattabacteriaceae	0	0	0	0	0	0	4	0	1	0	0	0	0	0
	Cryomorphaceae	0	0	0	0	0	0	1	0	0	0	0	0	0	0
	Flavobacteriaceae	0.880087	3	1	10	1	0	11	10	0	15	0	0	8	0
	Bergeyella	0	0	0	0	0	0	0	0	0	1	0	0	0	0
	Capnocytophaga	0	1	0	0	0	0	0	25	4	17	0	0	0	0
	Chryseobacterium	3.52035	0	4	0	0	0	20	195	22	70	0	0	0	0
	Elizabethkingia	0	0	0	0	0	0	0	1	0	0	0	0	0	0
	Flavobacterium	117.052	157	133	0	92	0	91	87	68	629	2	0	0	0
	Gillisia	0	0	0	0	0	0	5	0	0	0	0	0	0	0
	Haloanella	0	0	0	0	0	0	5	8	0	2	0	0	0	0
	Myroides	0	0	0	0	0	0	1	0	3	0	0	0	0	0
	Salinimicrobium	0	1	0	0	0	0	0	0	0	1	0	0	0	0
	Wautersiella	0	2	0	0	0	0	2	0	0	0	0	0	0	0
	Sphingobacteriales	0	4	0	0	1	0	14	11	0	16	0	0	0	44
	Sphingobacteriales	0	0	0	0	0	0	4	0	0	0	0	0	0	0
	Balneolaceae;g__KSA1	0	0	0	0	0	0	5	0	0	0	0	0	0	0
	Chitinophagaceae	1.76017	6	2	0	0	0	15	5	0	21	21	2	0	135
	Chitinophagaceae	0.880087	5	1	5	0	0	56	0	12	24	0	0	0	28
	Flavisolibacter	0	17	0	0	0	0	27	2	0	20	28	0	0	0
	Niastella	0	0	0	0	0	0	0	0	0	44	0	0	0	0
	Segetibacter	0	4	0	0	0	0	15	11	4	95	0	0	0	0
	Cyclobacteriaceae	0	0	0	0	106	0	1	0	0	0	0	0	0	0
	Flammeovirgaceae;g__A4	0	3	0	0	0	0	8	0	0	25	0	0	0	20
	Flexibacteraceae	1.76017	7	2	0	0	0	10	56	66	7	11	0	47	0
	Flexibacteraceae	0.880087	4	1	0	0	0	52	40	7	43	0	0	20	0
	Adhaeribacter	0	0	0	0	0	0	9	0	0	0	0	0	0	0
	Dyadobacter	0	1	0	0	0	0	28	0	0	2	0	0	0	0
	Emticicia	0	0	0	0	0	0	0	36	0	1	0	0	0	0
	Flectobacillus	0	0	0	0	0	0	3	0	0	0	0	0	0	0
	Hymenobacter	0.880087	6	1	0	0	0	44	54	0	148	29	10	0	0
	Pontibacter	0	0	0	0	0	0	1	0	0	0	0	0	0	0
	Spirosoma	0	0	0	0	0	0	0	8	0	2	0	38	0	0
	Rhodothermaceae	0	0	0	0	0	0	6	0	11	0	0	0	0	0
	Saprospiraceae	0	0	0	0	0	0	0	0	0	2	0	0	0	0
	Sphingobacteriaceae	3.52035	12	4	0	0	0	9	1	13	25	0	0	0	6
	Sphingobacteriaceae	3.52035	2	4	0	0	0	12	68	0	31	1	0	0	226
	Olivibacter	0	0	0	0	0	0	0	0	0	5	0	0	0	0
	Pedobacter	146.975	324	167	0	0	1	204	240	64	975	8	0	4	0
	Sphingobacterium	52.8052	71	60	0	0	0	29	8	1	102	0	0	0	0
	Chlamydiales	0	0	0	0	0	0	34	0	1	185	0	0	0	0
	Parachlamydiaceae	0	0	0	0	0	0	2	0	67	0	0	0	0	0
	Parachlamydiaceae	0	0	0	0	0	0	0	0	0	1	0	0	0	0
	Candidatus Protochlamydia	0	2	0	0	0	0	1	1	0	1	0	0	0	0
	Candidatus Rhabdochlamydia	0	0	0	0	0	0	1	0	0	0	0	0	0	0
	Ignavibacteriales	0	0	0	0	0	0	0	0	0	1	0	0	0	0
	Ignavibacteriales	0	0	0	0	0	0	0	0	0	1	0	0	0	0
	Chloroflexi	0	0	0	0	0	0	1	0	0	0	0	0	0	9
	Anaerolineae	0	0	0	0	0	0	2	0	0	0	0	0	0	0
	Caldilineaceae	0	0	0	0	0	0	2	0	10	0	0	0	0	0
	Anaerolineae;o__SBR1031;f__SHA-31	0	0	0	0	0	0	3	0	0	0	0	0	0	0
	Anaerolineaeo__envOPS12	0	0	0	0	0	0	0	0	0	1	0	0	0	0
	Chloroflexi;c__Bljii12;o__B07_WMSP1;	0	0	0	0	0	0	11	0	0	0	0	0	0	0
	Chloroflexi	0	0	0	0	0	0	2	5	0	1	0	0	0	0
	Chloroflexales	0	0	0	0	0	0	1	0	0	0	0	0	0	0
	Chloroflexaceae	0	0	0	0	0	0	2	0	0	4	0	0	0	0
	Kouleothrixaceae	5.28052	0	6	0	0	0	0	0	0	0	0	0	0	1
	Chloroflexi;c__Ellin6529	0	0	0	0	5	0	7	0	2	2	15	0	0	0
	Chloroflexi;c__TK17;o__S085;	0	0	0	0	0	0	0	0	0	0	0	0	0	82
	Chloroflexi;c__TK17;o__mle1-48	0	0	0	0	0	0	0	0	4	0	0	0	0	0
	Thermomicrobia;o__JG30-KF-CM45	0	1	0	0	0	0	12	11	0	10	0	0	0	0
	Cyanobacteria	0	0	0	0	15	5	19	7	0	17	2	0	0	2
	Cyanobacteria;c__4C0d-2;o__MLE1-12;	0	0	0	0	0	0	0	0	0	1	0	0	0	0
	Chloroplast	0	2	0	0	1123	237	25	94	28	46	13	0	0	2
	Chlorophyta	0	1	0	0	0	0	20	0	1	29	0	0	0	129
	Chlamydomonadaceae	2.64026	0	3	0	0	0	0	0	0	0	0	0	0	0
	Trebouxiophyceae	0	0	0	0	0	0	1	0	0	0	0	0	16	0
	Stramenopiles	0	0	0	0	0	0	0	0	0	48	0	0	0	0
	Streptophyta	17.6017	18	20	79	197	398	511	281	16	280	1218	212	335	146
	Nostocaceae	0	0	0	0	0	0	7	0	0	0	0	0	0	0
	Nostocaceae	0	0	0	0	0	0	4	0	7	0	0	0	0	0
	Calothrix	0	0	0	0	0	0	0	0	0	1	0	0	0	0
	Oscillatoriophycideae	0	0	0	0	0	0	4	5	0	1	0	0	0	0
	Chroococcales	0	0	0	0	0	0	9	7	0	0	0	0	0	0
	Microcystaceae	0	0	0	0	0	0	0	0	0	0	0	16	0	0
	Microcoleus	0	2	0	0	0	0	3	0	0	0	0	0	0	0
	Phormidium	0	0	0	0	0	0	1	0	0	1	0	0	0	0
	Xenococcaceae	0	0	0	0	0	0	0	1	0	0	0	0	0	0
	Xenococcaceae	0	0	0	0	0	0	0	182	0	5	0	0	0	0
	Chroococcidiopsis	0	0	0	0	0	0	0	27	0	0	0	0	0	0
	Phormidium	0	0	0	0	0	0	1	0	0	0	1	0	0	0
	Cyanobacteria;c__S15B-MN24	0	0	0	0	0	0	3	50	3	0	0	0	0	0
	Pseudanabaenaceae	0	1	0	0	0	0	0	0	0	0	0	0	0	0
	Firmicutes	0	2	0	7	7	2	60	23	43	24	17	63	2	89
	Firmicutes	0	0	0	0	0	0	3	0	0	0	0	0	0	0
	Bacilli	8.80087	9	10	335	167	91	376	204	104	215	489	207	288	790
	Bacillales	4.40044	3	5	16	97	25	414	175	114	164	607	344	137	1061
	Bacillales	0	0	0	0	0	0	0	0	0	0	0	2	0	0
	Alicyclobacillus	0.880087	3	1	0	0	0	13	0	0	19	0	0	0	0
	Bacillaceae	0	0	0	20	5	11	33	66	12	41	146	38	158	430
	Bacillaceae	0	0	0	0	0	0	1	0	3	1	0	0	0	41
	Bacillus	0.880087	1	1	195	113	292	69	104	49	211	800	334	612	883
	Geobacillus	0.880087	0	1	0	0	0	0	0	13	2	7	0	0	29
	Marinococcus	0	0	0	0	0	0	12	39	0	0	0	0	0	0
	Terribacillus	0	0	0	0	0	0	0	0	0	1	0	0	0	0
	Virgibacillus	0	0	0	23	0	0	1	9	1	7	112	5	4	195
	Brochothrix	0	0	0	0	0	0	26	0	0	0	0	0	0	0
	Paenibacillaceae	0	0	0	0	0	0	11	1	1	0	6	1	3	167
	Paenibacillaceae	0	0	0	0	0	0	0	0	0	0	79	28	99	298
	Ammoniphilus	0	0	0	0	0	0	10	11	0	8	19	0	72	269
	Brevibacillus	0	2	0	0	0	0	32	0	10	12	58	160	0	49
	Cohnella	0	0	0	0	0	0	0	0	43	2	6	0	0	0
	Paenibacillus	0.880087	0	1	0	14	0	13	2	0	5	115	6	1	410
	Planococcaceae	0	4	0	30	9	0	42	2	1	15	47	0	3	33
	Planococcaceae	0	0	0	0	0	0	6	0	0	0	0	0	0	0
	Rummeliibacillus	0	0	0	0	148	0	0	0	0	0	0	0	0	11
	Solibacillus	0.880087	0	1	0	0	5	12	0	1	5	7	13	0	14
	Sporosarcina	5.28052	6	6	63	542	12	90	51	119	68	414	10	232	1285
	Ureibacillus	0	0	0	0	0	0	0	0	0	0	1	0	0	17
	Staphylococcaceae	6.16061	10	7	1	5	1	188	79	59	223	74	62	8	115
	Staphylococcaceae	0	0	0	0	0	0	2	0	9	69	0	0	7	149
	Jeotgalicoccus	0	3	0	0	0	0	12	0	0	19	0	0	0	0
	Staphylococcus	39.6039	32	45	579	447	2104	824	2759	267	1471	3218	2757	1619	5243
	Thermoactinomycetaceae	0	0	0	0	0	3	12	33	13	3	110	16	21	121
	Thermoactinomycetaceae	0	0	0	0	0	0	0	0	0	0	28	0	0	0
	Planifilum	0	0	0	0	0	5	0	0	0	0	41	16	6	182
	Thermoactinomyces	0.880087	0	1	0	0	0	8	2	0	1	5	1	0	3
	Exiguobacterales	0	0	0	0	0	0	0	0	0	0	0	0	1	3
	Exiguobacteraceae	0	0	0	0	0	0	0	0	0	3	1	0	0	0
	Exiguobacterium	0	0	0	0	0	0	3	1	0	21	17	0	0	64
	Gemellaceae	6.16061	3	7	0	0	0	7	189	3	24	0	0	1	0
	Gemellaceae	0	0	0	0	0	0	0	3	1	2	0	0	0	0
	Haloplasmataceae	0	0	0	0	0	0	0	0	0	0	11	0	0	0
	Herpetosiphon	0	0	0	0	0	0	2	0	0	0	11	0	0	360
	Lactobacillales	0	1	0	14	21	0	93	27	6	62	4	2	1	34
	Aerococcaceae	0	0	0	0	0	0	25	4	1	3	0	0	0	2
	Aerococcaceae	0	0	0	0	0	0	16	12	26	11	0	0	0	20
	Abiotrophia	0	3	0	0	0	0	0	2	82	2	54	0	0	0
	Aerococcus	0.880087	1	1	0	0	0	372	30	168	19	20	0	4	0
	Alkalibacterium	0	0	0	0	0	0	1	15	0	3	0	0	0	0
	Alloiococcus	1.76017	8	2	404	0	0	0	5	42	22	0	0	0	0
	Facklamia	0	0	0	0	0	0	45	41	13	87	14	10	0	73
	Carnobacteriaceae	0.880087	0	1	0	0	0	2	25	19	8	0	0	0	0
	Carnobacteriaceae	0	0	0	0	0	0	1	0	0	2	0	0	0	0
	Carnobacterium	0	0	0	0	0	0	10	48	0	16	3	0	0	95
	Desemzia	0	0	0	0	0	0	4	11	0	0	0	0	0	0
	Granulicatella	0	0	0	0	0	0	5	0	0	0	0	0	0	0
	Enterococcaceae	0	0	0	0	0	0	1	0	0	0	0	0	0	1
	Enterococcus	0.880087	1	1	0	0	0	14	15	0	15	0	10	0	24
	Lactobacillaceae	7.0407	0	8	125	110	0	33	110	3	7	8	16	190	5
	Lactobacillus	11.4411	11	13	0	0	4	420	136	283	184	41	0	0	0
	Pediococcus	0	0	0	0	0	0	1	0	0	0	0	0	0	0
	Leuconostocaceae	0	0	0	0	0	0	1	0	0	4	0	0	0	0
	Leuconostocaceae	0	0	0	0	0	0	0	1	0	0	0	0	0	0
	Leuconostoc	0	1	0	0	0	0	22	0	0	36	0	0	0	0
	Weissella	0	0	0	0	0	0	6	24	14	35	0	0	0	0
	Streptococcaceae	2.64026	3	3	0	1	4	34	63	10	74	1	2	0	3
	Streptococcaceae	0	0	0	0	0	0	1	7	1	2	0	0	0	0
	Lactococcus	4.40044	7	5	0	44	0	118	191	167	91	20	125	0	189
	Streptococcus	12.3212	29	14	0	165	23	135	2303	165	661	87	110	18	0
	Turicibacteraceae	0	0	0	0	0	0	0	0	0	0	0	0	0	0
	Turicibacter	0	0	0	0	0	0	5	59	6	26	2	0	0	366
	Firmicutes;c__CK-1C4-19;	0	2	0	0	0	0	11	0	0	0	0	0	0	0
	Clostridia	4.40044	1	5	0	0	0	21	45	0	29	18	19	0	0
	Clostridia	0	0	0	0	28	0	0	0	0	0	25	0	0	0
	Clostridiales	1.76017	1	2	3	2	3	17	15	0	6	23	18	0	19
	Clostridiales	0	0	0	0	0	0	13	9	0	0	0	0	0	0
	Christensenellaceae	0	0	0	0	0	0	0	34	0	0	0	0	0	0
	Clostridiaceae	0	0	0	0	0	0	11	0	10	62	21	0	627	45
	Clostridiaceae	0	0	0	0	0	0	13	2	4	16	0	0	0	0
	Anaerococcus	8.80087	5	10	0	690	190	111	225	325	252	15	53	0	91
	Clostridium	0	1	0	498	0	279	12	0	15	18	291	86	118	598
	Finegoldia	5.28052	14	6	0	0	0	135	301	208	78	0	0	0	0
	Helcococcus	0	0	0	0	0	0	5	0	131	18	0	0	0	0
	Peptoniphilus	5.28052	1	6	0	0	0	22	47	137	62	0	0	0	0
	Sedimentibacter	0	0	0	0	0	0	0	0	0	3	0	0	0	0
	Dehalobacteriaceae	0	0	0	0	0	0	2	0	0	0	0	0	0	0
	Dehalobacterium	0	0	0	0	0	0	0	0	5	0	0	0	0	0
	Eubacteriaceae	0	0	0	0	0	0	2	0	0	0	0	0	0	0
	Acetobacterium	0.880087	0	1	0	0	0	0	0	0	0	0	0	0	0
	Eubacterium	0.880087	0	1	0	0	0	0	1	0	0	0	0	0	0
	Lachnospiraceae	3.52035	0	4	0	8	0	65	143	14	57	2	1	0	0
	Lachnospiraceae	0	0	0	0	0	0	14	20	1	0	0	0	0	0
	Blautia	2.64026	5	3	0	0	0	40	655	0	29	70	202	0	0
	Catonella	0	0	0	0	0	0	0	0	0	4	0	0	0	0
	Coprococcus	0.880087	1	1	0	0	0	4	287	0	24	0	0	0	0
	Dorea	0	0	0	0	0	0	4	0	0	0	0	0	0	0
	Lachnospira	0	0	0	0	0	0	0	19	0	1	0	0	0	0
	Moryella	0.880087	0	1	0	0	0	0	29	6	0	0	0	0	0
	Oribacterium	0	0	0	0	0	0	4	19	0	0	0	0	0	0
	Roseburia	0	4	0	0	0	0	0	253	0	2	0	0	0	0
	[Ruminococcus]	0	4	0	0	0	0	16	240	0	3	0	0	0	0
	Peptococcaceae	0	0	0	0	66	0	0	0	0	0	0	0	0	0
	Desulfosporosinus	0	0	0	0	0	0	2	0	0	0	0	0	0	0
	Peptostreptococcaceae	0	0	0	0	0	0	9	11	0	2	0	18	0	21
	Peptostreptococcaceae	0	0	0	0	0	146	14	305	0	17	12	1779	0	439
	Clostridium	0	0	0	0	0	0	0	0	0	3	0	0	73	0
	Peptostreptococcus	0	0	0	0	0	0	2	12	0	0	0	0	0	0
	Ruminococcaceae	1.76017	4	2	0	0	0	15	85	3	12	105	0	0	0
	Ruminococcaceae	0	4	0	0	0	0	1	35	3	3	8	0	0	3
	Ethanoligenens	0	0	0	0	0	0	0	0	0	0	0	42	0	0
	Faecalibacterium	0.880087	3	1	0	0	0	24	190	1	20	0	0	0	0
	Oscillospira	0	3	0	0	0	0	8	16	0	4	0	0	0	0
	Ruminococcus	0	3	0	0	0	0	19	1154	8	26	0	0	0	0
	Veillonellaceae	0	1	0	0	0	0	1	13	0	5	0	0	0	0
	Veillonellaceae	0	0	0	0	0	0	0	0	0	0	1	0	0	0
	Dialister	0	0	0	0	0	0	18	14	3	5	0	0	0	0
	Megasphaera	0.880087	0	1	0	0	0	6	0	0	4	0	0	0	0
	Negativicoccus	0.880087	0	1	0	0	0	0	0	0	0	0	0	0	0
	Selenomonas	0	0	0	0	0	0	0	8	0	14	0	0	0	0
	Veillonella	0	1	0	0	0	1	2	68	5	6	0	1	0	0
	Coriobacteriaceae	0	0	0	0	0	0	2	0	2	0	0	0	0	0
	Coriobacteriaceae	0	0	0	0	0	0	30	0	49	3	0	0	0	0
	Atopobium	0	0	0	0	0	0	2	35	0	3	0	0	0	0
	Collinsella	0	0	0	0	0	0	0	7	0	0	0	0	0	0
	Anaerobrancaceae	0	0	0	0	0	0	0	0	0	5	0	0	0	0
	Clostridia;o__OPB54	0	0	0	0	0	0	1	0	0	0	0	0	0	18
	Thermoanaerobacteraceae	0.880087	0	1	0	0	0	0	0	0	0	18	1	0	0
	Erysipelotrichaceae	0	0	0	0	0	0	5	0	0	0	0	0	0	0
	Bulleidia	0	0	0	0	0	0	0	0	0	0	7	0	0	0
	[Eubacterium]	0	0	0	0	0	0	9	0	0	0	0	0	0	0
	Erysipelotrichaceae;g__cc_115	0	0	0	0	0	0	2	0	0	0	0	0	0	0
	[Coprobacillaceae]	0.880087	1	1	0	0	0	1	0	0	1	0	0	0	0
	[Coprobacillaceae]	0.880087	1	1	0	0	0	6	11	0	10	0	0	0	0
	Catenibacterium	0	0	0	0	0	0	10	0	0	0	0	0	0	0
	Coprobacillus	0	2	0	0	0	0	0	0	0	0	0	0	0	0
	Fusobacteriales	0	0	0	0	0	0	0	2	0	0	0	0	0	0
	Fusobacteriaceae	0	0	0	0	0	0	0	1	0	0	0	0	0	0
	Fusobacterium	0	4	0	0	0	0	3	205	0	42	0	0	0	0
	Leptotrichia	0	0	0	0	0	0	0	116	0	464	0	0	0	0
	Sneathia	3.52035	0	4	0	0	0	0	0	0	0	0	0	0	0
	Bacteria;p__GN02;c__BD1-5	0	0	0	0	0	0	0	10	0	0	0	0	0	0
	Gemmatimonadetes;c__Gemm-1	0	0	0	0	0	0	0	0	10	0	9	0	0	0
	Gemmatimonadetes;c__Gemm-3;	0	0	0	0	0	0	20	35	5	14	0	0	0	3
	Gemmatimonadetes;c__Gemm-5;	0	1	0	0	0	0	23	0	0	1	0	0	0	0
	Gemmatimonadetes	1.76017	3	2	0	0	0	3	6	0	9	0	0	0	1
	Gemmatimonadetes	1.76017	0	2	0	0	0	8	4	0	7	0	1	0	0
	Gemmatimonadetes;o__Ellin5290	0	0	0	0	0	0	0	0	0	0	0	0	0	17
	Gemmatimonadales;f__Ellin5301	0	0	0	0	0	0	11	0	0	4	0	0	0	0
	Nitrospirales;f__FW;g__4-29	0	0	0	0	0	0	0	0	0	1	0	0	0	0
	Nitrospira	0	0	0	0	0	0	11	0	0	0	0	0	0	0
	Bacteria;p__OD1;	0	0	0	2	0	0	0	0	0	0	0	0	0	0
	Bacteria;p__OD1;c__ZB2	0	0	0	0	0	0	0	11	0	0	0	0	0	0
	Planctomycetes;c__OM190;f__CL500-15	2.64026	4	3	0	0	0	0	0	0	0	0	0	0	0
	Phycisphaerae	0	1	0	0	0	0	6	0	3	3	0	0	0	27
	Phycisphaerales	0	0	0	0	0	0	3	27	0	1	0	0	0	8
	Planctomycetia	0.880087	2	1	0	0	0	3	18	0	2	0	0	0	0
	Gemmataceae	0	0	0	0	0	0	0	0	0	0	4	0	0	0
	Gemmataceae	0	0	0	0	0	0	0	0	0	1	0	0	0	0
	Gemmata	1.76017	10	2	0	0	0	9	0	0	1	4	0	0	0
	Isosphaeraceae	14.0814	20	16	0	0	0	0	0	0	0	0	0	0	0
	Isosphaeraceae	72.1672	139	82	0	15	40	7	0	0	1	35	5	0	1
	Isosphaera	98.5698	96	112	0	0	0	2	0	0	1	4	0	0	0
	Pirellulales	0	0	0	0	0	0	1	0	0	0	0	0	0	0
	Pirellulaceae	0	0	0	0	0	0	6	1	0	0	0	0	0	0
	Pirellulaceae;g__A17	0	0	0	0	0	1	0	0	0	0	0	0	0	58
	Pirellula	0	0	0	0	0	0	0	0	0	1	0	0	0	0
	Planctomyces	8.80087	24	10	0	0	0	3	0	1	0	0	0	0	0
	Planctomycetes;c__vadinHA49;o__DH61;	0	0	0	17	0	0	0	13	0	0	0	0	0	0
	Proteobacteria	671.507	1029	763	27	144	48	551	81	29	445	168	10	5	52
	Alphaproteobacteria	2135.97	2832	2427	0	218	96	799	100	35	851	559	7	10	228
	Alphaproteobacteria;o__BD7-3	165.456	253	188	0	0	132	147	24	16	396	37	0	0	8
	Caulobacterales	122.332	160	139	0	0	1	38	7	1	40	71	0	42	1
	Caulobacterales	1.76017	1	2	0	0	0	1	0	0	0	0	0	0	0
	Caulobacteraceae	1901.87	2313	2161	0	106	246	1003	125	112	946	538	0	113	28
	Caulobacteraceae	609.02	767	692	0	0	14	215	120	42	124	113	0	85	0
	Arthrospira	1.76017	5	2	0	0	0	3	0	0	0	1	0	0	0
	Asticcacaulis	0	0	0	0	0	0	29	0	0	0	0	0	0	0
	Brevundimonas	894.169	752	1016	0	0	0	798	282	164	1164	196	0	190	0
	Caulobacter	22.8823	27	26	0	1	0	108	167	12	48	0	0	0	0
	Mycoplana	7.0407	21	8	0	1	22	8	8	0	16	1	0	0	1
	Phenylobacterium	2580.42	3254	2932	0	35	833	1874	327	373	2236	1292	0	0	56
	Alphaproteobacteria;o__Ellin329;	0	0	0	0	0	0	1	0	0	0	0	0	0	0
	Rhizobiales	1801.54	1839	2047	0	155	202	598	202	117	607	703	80	69	257
	Rhizobiales	7.92078	5	9	0	0	0	1	0	0	2	1	0	0	0
	Aurantimonadaceae	0.880087	0	1	0	0	0	1	0	0	1	1	0	0	0
	Aurantimonadaceae	4.40044	3	5	0	0	0	1	0	0	0	2	0	0	0
	Martelella	0	1	0	0	0	0	0	0	0	0	0	0	1	0
	Bartonellaceae	3.52035	0	4	0	0	0	2	0	0	0	0	0	0	0
	Bartonellaceae	0	0	0	0	0	0	9	0	0	37	0	0	0	0
	Beijerinckiaceae	9.68096	5	11	0	0	0	1	0	0	0	0	0	0	0
	Beijerinckiaceae	0.880087	1	1	0	0	0	0	0	0	2	0	187	0	0
	Chelatococcus	0	1	0	0	0	0	0	0	0	0	0	0	0	0
	Bradyrhizobiaceae	7.92078	14	9	0	0	3	22	0	1	21	215	136	2	11
	Afipia	0	0	0	0	0	0	0	0	0	0	1	0	0	0
	Balneimonas	0.880087	0	1	0	222	1460	55	21	15	59	93	3	165	485
	Bosea	0	0	0	0	0	0	15	1	0	6	0	0	0	7
	Brucellaceae	0	0	0	0	0	0	0	0	0	2	0	0	0	0
	Ochrobactrum	1.76017	1	2	0	0	0	0	0	20	17	0	0	0	0
	Hyphomicrobiaceae	0.880087	4	1	0	0	0	1	2	0	11	0	0	0	0
	Devosia	7.0407	10	8	0	0	0	18	6	2	27	0	0	0	0
	Parvibaculum	0	0	0	0	0	0	0	0	0	1	0	0	0	0
	Pedomicrobium	0	0	0	0	0	0	0	18	0	0	0	13	0	0
	Rhodoplanes	13.2013	8	15	0	31	0	11	0	0	5	0	0	0	246
	Methylobacteriaceae	25.5225	26	29	0	2	4	2	1	0	4	0	1	0	0
	Methylobacteriaceae	198.9	195	226	0	247	152	36	21	9	26	88	16	0	15
	Methylobacterium	18.4818	21	21	0	461	2	131	63	23	107	184	33	0	1004
	Methylocystaceae	0.880087	3	1	0	0	0	0	0	0	1	0	0	0	0
	Methylopila	24.6424	24	28	0	0	0	7	0	0	5	70	0	0	0
	Methylosinus	0	1	0	0	0	0	4	10	10	4	0	0	0	81
	Phyllobacteriaceae	155.775	159	177	26	30	15	25	3	19	13	53	18	0	138
	Phyllobacteriaceae	0.880087	0	1	0	237	0	0	0	0	0	0	0	0	1
	Aminobacter	3.52035	2	4	0	0	24	0	7	0	5	0	0	0	0
	Mesorhizobium	0.880087	0	1	0	0	0	0	0	0	0	0	0	0	0
	Phyllobacterium	0	0	0	0	0	0	0	0	0	0	0	0	0	2
	Rhizobiaceae	744.554	931	846	0	0	110	550	126	136	1049	399	62	55	141
	Rhizobiaceae	0	0	0	0	0	0	1	0	0	0	0	0	0	0
	Agrobacterium	242.904	311	276	0	0	113	171	96	45	172	106	25	17	0
	Rhizobium	1.76017	3	2	0	0	0	25	0	0	4	0	0	0	262
	Shinella	0	3	0	0	0	0	1	0	0	0	0	0	0	1
	Rhodobiaceae	0	0	0	0	0	0	0	0	4	0	0	117	0	0
	Afifella	0	0	0	0	0	0	0	15	0	0	0	0	0	0
	Xanthobacteraceae	537.733	478	611	0	0	0	24	12	1	39	40	0	0	4
	Xanthobacteraceae	21.1221	27	24	0	0	0	27	0	1	13	55	0	0	140
	Ancylobacter	0	1	0	0	0	0	0	0	0	0	0	0	0	0
	Labrys	0	0	0	0	0	0	0	0	1	0	0	0	0	0
	Xanthobacter	627.502	1222	713	0	0	15	131	12	38	166	377	74	0	0
	Rhodobacterales	2.64026	0	3	0	0	0	2	0	0	4	0	0	0	0
	Hyphomonadaceae	0	0	0	0	0	0	1	0	0	0	0	0	0	0
	Rhodobacteraceae	359.076	438	408	0	384	120	437	275	103	579	436	12	207	347
	Amaricoccus	0	0	0	0	0	200	0	0	0	0	0	0	0	0
	Jannaschia	0	0	0	0	0	0	0	0	0	0	1	0	0	0
	Paracoccus	513.091	764	583	338	149	16	303	177	96	571	276	0	136	203
	Rhodobacter	1.76017	1	2	0	0	0	8	25	0	7	11	0	0	2
	Roseivivax	1.76017	0	2	0	0	0	0	0	0	1	0	0	0	0
	Rubellimicrobium	3.52035	5	4	0	0	0	48	73	11	41	6	0	0	0
	Rhodospirillales	5.28052	9	6	18	3	1	20	22	1	8	244	3	0	13
	Rhodospirillales	0	1	0	0	0	0	11	0	0	4	114	0	0	0
	Acetobacteraceae	29.0429	26	33	0	815	2	57	60	14	59	546	142	0	201
	Acetobacteraceae	3.52035	2	4	0	0	0	79	53	2	41	1488	211	2	9
	Acidocella	0.880087	0	1	0	0	0	0	0	0	0	0	0	0	0
	Roseococcus	0	0	0	0	0	0	1	0	0	4	17	0	11	0
	Roseomonas	81.8481	99	93	0	34	43	128	190	8	117	162	27	0	263
	Rhodospirillaceae	0	2	0	0	7	262	27	21	0	5	11	0	24	4
	Rhodospirillaceae	73.0472	57	83	0	9	0	19	63	0	1	0	0	87	90
	Azospirillum	0	0	0	0	0	0	0	0	0	5	0	0	0	0
	Phaeospirillum	2.64026	2	3	0	0	0	10	18	0	0	0	0	0	0
	Skermanella	34.3234	34	39	0	397	12	99	128	11	93	7562	352	0	491
	Rickettsiales	0	0	0	0	0	0	0	0	0	0	0	0	0	0
	Rickettsiales	8.80087	7	10	0	0	0	2	4	0	3	22	0	0	0
	Rickettsiaceae	0	0	0	0	0	0	0	0	0	0	0	0	0	0
	Rickettsia	0	0	0	0	0	0	0	0	0	10	0	0	0	0
	Wolbachia	0	4	0	0	0	0	10	0	0	46	0	0	0	0
	Rickettsiales;f__mitochondria	26.4026	43	30	591	775	1049	73	99	5	28	186	1	2	0
	Sphingomonadales	108.251	156	123	0	1	8	36	9	5	32	26	0	0	0
	Erythrobacteraceae	3.52035	1	4	0	15	1	1	29	10	26	0	0	0	0
	Erythrobacteraceae	2.64026	0	3	0	3	2	2	49	3	6	0	0	0	0
	Erythrobacter	0	0	0	0	0	0	0	0	0	3	0	0	0	0
	Erythromicrobium	0	1	0	0	0	0	0	0	0	5	0	0	0	0
	Sphingomonadaceae	413.641	478	470	0	10	9	207	110	39	199	163	16	6	4
	Sphingomonadaceae	2.64026	0	3	0	0	0	0	0	0	0	0	0	0	0
	Blastomonas	0	1	0	0	0	0	1	0	0	0	0	0	0	0
	Kaistobacter	8.80087	11	10	0	15	0	52	59	54	46	30	0	0	107
	Novosphingobium	113.531	104	129	0	0	0	118	162	13	41	88	0	0	19
	Sphingobium	1578.88	1941	1794	0	33	489	72	128	40	125	701	7	35	0
	Sphingomonas	915.291	1450	1040	0	518	400	533	491	211	1005	557	108	20	23
	Sphingopyxis	32.5632	33	37	0	0	187	98	148	39	12	0	0	0	0
	Betaproteobacteria	74.8074	80	85	1	1	20	68	32	1	82	4	3	3	201
	Betaproteobacteria	0.880087	0	1	0	0	0	1	0	0	0	0	0	0	0
	Burkholderiales	57.2057	72	65	7	8	146	26	4	4	16	1	3	14	0
	Alcaligenaceae	1.76017	7	2	0	0	0	0	0	0	2	0	0	0	0
	Alcaligenaceae	0	2	0	0	0	0	0	0	0	0	0	0	0	0
	Achromobacter	2.64026	0	3	1	4	17	4	0	0	6	0	0	0	0
	Oligella	0	0	0	0	0	0	7	13	18	1	0	0	132	0
	Pigmentiphaga	7.92078	17	9	0	0	0	9	0	0	28	0	0	0	0
	Sutterella	0	0	0	0	0	0	3	7	0	1	0	0	0	0
	Burkholderiaceae	0	0	0	0	0	0	1	0	0	0	0	0	0	0
	Burkholderiaceae	0	1	0	0	0	0	20	29	4	9	0	261	57	0
	Burkholderia	0	0	0	0	0	0	6	0	5	0	0	0	13	0
	Lautropia	0.880087	0	1	0	0	0	10	23	0	26	0	0	1	0
	Pandoraea	0	1	0	0	0	0	0	9	0	0	0	0	0	0
	Comamonadaceae	1342.13	1867	1525	631	277	0	305	213	59	420	739	69	48	57
	Aquabacterium	0	0	0	7	0	0	0	0	0	0	0	0	0	0
	Hydrogenophaga	4.40044	7	5	0	0	0	0	0	0	0	0	0	0	0
	Limnobacter	59.8459	44	68	0	0	0	3	0	1	29	0	0	0	0
	Ramlibacter	0.880087	0	1	3	0	0	0	0	0	0	0	0	0	0
	Rubrivivax	16.7217	21	19	0	0	0	4	0	2	1	0	0	0	0
	Tepidimonas	0	0	0	0	337	0	0	0	0	0	0	0	0	0
	Variovorax	14.0814	11	16	0	0	0	1	0	0	0	0	0	0	3
	Oxalobacteraceae	156.656	147	178	1	0	4	74	23	7	56	115	1	5	15
	Oxalobacteraceae	0.880087	1	1	110	0	36	27	22	1	31	0	1	88	0
	Cupriavidus	0	0	0	0	9	0	3	32	0	0	0	0	0	0
	Janthinobacterium	106.491	122	121	145	9	269	206	236	8	201	125	55	48	0
	Ralstonia	0	0	0	0	0	0	7	8	2	3	12	0	0	0
	Betaproteobacteria;o__Ellin6067	0	0	0	0	0	0	0	0	0	8	0	0	0	0
	Gallionellaceae	0	0	0	0	0	0	1	0	0	1	0	0	0	0
	Gallionella	0	3	0	0	0	0	9	0	0	31	0	0	0	0
	Betaproteobacteria;o__MBT18	0	0	0	0	0	0	5	0	0	0	0	0	0	0
	Betaproteobacteria;o__MKC10	0	0	0	0	0	0	0	1	0	0	0	0	0	0
	Betaproteobacteria;o__MND1	0	0	0	0	0	0	0	0	0	0	0	0	6	0
	Methylophilales	0	1	0	0	0	0	1	0	0	0	0	0	0	0
	Methylobacillus	0	0	0	0	0	0	5	0	0	0	0	0	0	0
	Methylotenera	7.0407	10	8	0	0	0	4	0	0	0	0	0	0	0
	Neisseriaceae	1.76017	1	2	1	0	1	8	46	9	32	23	0	0	0
	Neisseriaceae	0.880087	2	1	0	0	321	9	0	41	29	0	0	0	0
	Kingella	0	0	0	0	0	0	0	0	0	14	0	0	0	0
	Neisseria	0.880087	0	1	323	0	0	7	298	1	60	0	0	0	0
	Nitrosomonadaceae	0	0	0	0	0	0	4	0	0	0	0	0	0	0
	Procabacteriales	0	0	0	0	0	0	4	0	0	0	0	0	0	0
	Rhodocyclaceae	14.9615	10	17	0	12	1	4	0	0	31	0	0	0	0
	Azospira	0	1	0	0	275	0	0	0	0	0	0	0	0	0
	Methyloversatilis	58.0858	75	66	0	0	110	8	6	0	0	0	0	0	0
	Betaproteobacteria;o__SC-I-84;	0	0	0	0	0	0	11	0	0	0	0	0	0	0
	Deltaproteobacteria	0.880087	0	1	0	0	0	0	0	0	1	0	0	106	0
	Bacteriovoracaceae	14.0814	11	16	0	0	1	29	0	0	14	0	0	0	0
	Bdellovibrio	2.64026	0	3	0	0	5	0	0	0	18	0	0	0	0
	Deltaproteobacteria;o__MIZ46	0	2	0	0	0	0	0	0	0	7	0	0	0	0
	Myxococcales	0	2	0	0	0	0	4	2	0	0	1	0	0	29
	Myxococcales	0	0	0	0	0	0	57	58	6	2	0	0	0	192
	Cystobacteraceae	0	0	0	0	0	0	3	0	0	0	0	0	0	0
	Cystobacteraceae	0.880087	0	1	0	0	0	0	161	0	1	0	0	0	14
	Haliangiaceae	0	0	0	0	3	5	5	0	8	14	0	0	0	0
	Anaeromyxobacter	0.880087	0	1	0	0	0	0	9	0	0	0	0	0	0
	Myxococcales;f__OM27	0	0	0	0	0	0	0	0	0	0	18	0	0	0
	Polyangiaceae	0	0	0	0	0	0	0	24	0	0	0	0	0	0
	Polyangiaceae	0	0	0	0	0	0	0	0	0	0	9	0	0	0
	Sorangium	0	0	0	0	0	0	0	0	16	0	0	0	0	0
	Spirobacillales	0	0	0	0	0	0	19	14	0	0	0	0	0	0
	Syntrophaceae	0	0	0	0	0	0	14	0	0	0	0	0	0	0
	Syntrophobacteraceae	0	0	0	0	0	0	2	0	0	1	0	0	0	0
	[Entotheonellaceae]	0	0	0	0	0	0	0	0	0	0	0	1	0	0
	Campylobacter	0	0	0	0	0	0	0	0	12	3	0	0	0	0
	Helicobacteraceae	0	0	0	0	0	0	1	0	0	0	0	0	0	0
	Gammaproteobacteria	750.714	962	853	397	120	292	746	119	106	664	121	19	29	67
	Aeromonadales	0	0	0	0	0	0	0	1	0	0	0	0	0	0
	Aeromonadales	0	0	0	0	0	0	3	0	0	0	0	0	0	0
	Aeromonadaceae	0	0	0	0	0	0	0	0	1	0	0	0	0	0
	Aeromonadaceae	0	0	0	0	0	0	14	1	22	2	0	0	0	0
	Tolumonas	0	0	0	0	168	0	0	0	0	0	0	0	0	0
	Alteromonadales	0.880087	0	1	0	5	10	44	0	0	58	0	0	0	3
	Alteromonadaceae	10.561	31	12	0	1	0	5	1	0	5	5	0	0	0
	Cellvibrio	363.476	486	413	0	677	1	207	248	9	87	294	0	0	0
	Idiomarinaceae	0	0	0	0	0	0	0	14	0	0	0	0	0	0
	Pseudidiomarina	0	0	0	0	0	0	0	2	0	0	0	0	0	0
	Shewanella	0.880087	0	1	2478	377	635	21	20	53	32	228	102	49	43
	[Chromatiaceae]	1.76017	5	2	0	0	7	39	60	2	65	0	0	0	3
	[Chromatiaceae]	0	0	0	0	0	0	0	1	0	0	0	0	0	0
	Alishewanella	0	0	0	0	0	0	4	6	0	0	0	0	0	0
	Rheinheimera	14.9615	17	17	0	0	189	229	47	46	512	0	0	0	14
	Cardiobacterium	0	0	0	0	0	0	0	23	0	0	0	0	0	0
	Enterobacteriaceae	6.16061	5	7	28	335	603	95	97	2	49	62	52	53	58
	Brenneria	0	1	0	0	0	0	9	3	1	0	0	0	0	0
	Buchnera	0	0	0	0	0	0	9	0	0	0	0	0	0	0
	Erwinia	0	0	0	0	6	0	23	4	0	9	18	0	0	0
	Providencia	0	0	0	0	0	0	8	1	0	0	0	0	0	0
	Yersinia	6.16061	1	7	0	3	1	15	16	13	13	1	0	12	81
	Legionellales	0	1	0	0	0	0	0	0	0	1	0	0	0	1
	Legionellales	0	0	0	0	0	0	4	0	0	0	0	0	0	0
	Aquicella	0	1	0	0	0	0	3	0	0	0	5	0	0	0
	Rickettsiella	0.880087	3	1	0	471	0	142	163	10	29	3243	4259	0	1
	Legionellaceae	17.6017	19	20	13	2	0	43	189	1	15	0	0	0	76
	Legionellaceae	0	0	0	0	0	0	20	32	7	0	1	0	0	0
	Legionella	66.0065	78	75	207	193	0	16	0	0	0	8	0	0	0
	Methylococcales	0	0	0	0	0	0	1	0	0	0	0	0	0	0
	Crenothrix	0	0	0	0	0	0	8	0	0	0	0	0	0	0
	Alcanivorax	0	0	0	0	0	0	0	0	0	0	0	0	0	0
	Halomonadaceae	0.880087	1	1	28	37	63	13	1	2	2	7	3	9	8
	Candidatus Portiera	0	0	0	0	0	0	0	0	0	8	0	0	0	0
	Halomonas	6.16061	6	7	710	844	1124	27	29	9	29	342	76	233	263
	Kushneria	2.64026	0	3	0	0	0	2	0	0	3	0	0	0	0
	Pasteurellales	0	0	0	0	0	0	0	0	0	1	0	0	0	0
	Pasteurellales	0	1	0	0	0	0	47	28	180	28	0	0	0	0
	Pasteurellaceae	0	9	0	0	0	0	35	172	9	70	0	21	21	2
	Actinobacillus	0	0	0	0	0	0	1	1	0	0	0	0	0	0
	Aggregatibacter	0	0	0	0	0	0	0	40	0	0	0	0	0	0
	Bibersteinia	0	0	0	0	0	0	0	0	0	1	0	0	0	0
	Haemophilus	0	0	0	0	0	0	0	4	0	4	0	3	0	0
	Pseudomonadales	17.6017	37	20	2	3	1	29	1	28	21	0	0	0	0
	Moraxellaceae	88.8888	125	101	0	16	19	196	97	42	177	16	1	84	9
	Moraxellaceae	0	0	0	0	0	0	5	8	0	9	0	0	0	0
	Acinetobacter	8120.56	16574	9227	33	1543	1948	16101	3958	3740	14431	2508	217	423	153
	Alkanindiges	0	0	0	0	0	0	0	0	0	1	0	0	0	0
	Enhydrobacter	10.561	8	12	390	523	256	85	25	193	41	354	18	451	57
	Moraxella	0	0	0	0	0	0	13	20	0	9	0	0	0	0
	Psychrobacter	3.52035	0	4	0	0	0	17	56	0	6	0	0	0	0
	Pseudomonadaceae	252.585	490	287	364	2361	874	595	490	7731	1192	278	632	1199	563
	Pseudomonadaceae	0	0	0	0	0	0	2	70	0	1	10	0	0	0
	Azomonas	0	0	0	0	0	0	0	0	0	1	0	0	0	0
	Azorhizophilus	0	0	0	0	0	0	0	1	0	0	0	0	0	0
	Pseudomonas	1065.79	1264	1211	457	1195	1387	217	164	168	255	544	206	638	157
	Photobacterium	0	0	0	0	0	0	4	0	0	0	0	0	0	0
	Vibrio	0	0	0	0	0	0	1	0	0	0	0	0	0	0
	Xanthomonadales	3.52035	5	4	0	0	0	3	0	0	3	0	0	0	9
	Xanthomonadales	0	0	0	0	0	0	0	0	5	3	0	0	0	637
	Sinobacteraceae	0.880087	1	1	1	0	0	2	0	0	0	31	0	0	0
	Sinobacteraceae	0	0	0	0	0	0	0	0	0	2	90	0	0	18
	Hydrocarboniphaga	0	0	0	0	0	0	10	0	0	0	0	0	0	0
	Nevskia	0	0	0	0	0	0	0	0	0	1	0	11	127	0
	Steroidobacter	0	0	0	0	0	0	1	0	5	18	0	0	0	0
	Xanthomonadaceae	1028.82	1296	1169	0	119	506	1904	465	356	3355	487	4	10	262
	Xanthomonadaceae	4.40044	8	5	0	0	0	2	0	0	2	0	0	0	0
	Arenimonas	0	0	0	0	0	0	11	0	0	0	22	0	0	0
	Luteibacter	0	0	0	0	0	0	0	0	0	0	0	0	0	0
	Luteimonas	2.64026	6	3	0	0	0	33	0	1	14	0	0	2	0
	Lysobacter	10.561	4	12	0	0	0	12	10	11	4	0	0	0	0
	Pseudoxanthomonas	8888	8692	10099	64	331	2017	1989	1513	1488	6110	1749	51	194	123
	Rhodanobacter	0	0	0	0	5	0	0	0	0	0	0	0	0	0
	Stenotrophomonas	0.880087	5	1	0	0	0	64	119	8	27	0	0	0	0
	Thermomonas	0	0	0	0	0	0	2	11	0	0	0	0	0	0
	Xylella	0	0	0	0	1	0	0	0	0	1	0	0	0	0
	Bacteria;p__TM6	0	0	0	0	0	0	0	0	0	0	1	0	0	0
	Bacteria;p__TM6;c__SJA-4	0	0	0	0	0	0	0	0	5	5	94	0	0	0
	Bacteria;p__TM7;c__SC3	0	0	0	0	0	0	1	0	0	10	0	0	0	0
	Bacteria;p__TM7;c__TM7-1	0	0	0	0	0	0	4	0	3	2	0	0	0	0
	Bacteria;p__TM7;c__TM7-3	0.880087	0	1	0	0	0	8	8	0	8	0	0	0	0
	Bacteria;p__TM7;c__TM7-3	0	0	0	0	0	0	0	70	4	127	0	0	0	0
	Bacteria;p__TM7;c__TM7-3;o__Blgi18;	0	0	0	0	0	0	0	0	0	1	0	0	0	0
	Bacteria;p__TM7;c__TM7-3;o__CW040;	0	0	0	0	0	0	0	1	0	0	0	0	0	0
	Bacteria;p__TM7;c__TM7-3;o__EW055;	0	0	0	0	0	0	4	0	0	0	0	0	0	0
	Entomoplasmatales	0	8	0	0	0	0	0	0	0	0	0	0	0	0
	Mesoplasma	0	0	0	0	0	0	7	0	0	0	0	0	0	0
	Mycoplasma	0	0	0	0	0	0	2	0	0	0	0	0	0	0
	Ureaplasma	0	0	0	0	0	0	2	0	74	0	0	0	0	0
	Mollicutes;o__RF39;	0	0	0	0	0	0	0	0	0	9	0	0	0	0
	Mollicutes;o__RsaHF231;	0	0	0	0	0	0	14	0	0	0	0	0	0	0
	Deinococcus	11.4411	26	13	0	0	0	73	75	93	53	12	10	0	5
	Thermus	0	0	0	0	0	0	6	0	0	0	0	0	0	0
	Verrucomicrobia	0	5	0	0	0	0	2	1	0	1	0	0	0	0
	Opitutae	0	0	0	0	0	0	0	0	1	0	0	0	0	0
	Opitutales	0	2	0	0	0	0	0	0	0	1	0	0	0	0
	Opitutaceae	32.5632	52	37	0	2	0	20	0	0	40	0	0	0	0
	Opitutaceae	2.64026	2	3	0	0	0	3	0	0	1	0	0	0	0
	Opitutus	0	0	0	0	3	0	0	0	0	0	0	0	0	0
	Verrucomicrobiaceae	168.097	216	191	0	4	0	10	0	0	8	93	0	0	0
	Verrucomicrobiaceae	3.52035	5	4	0	0	0	0	0	0	0	0	0	0	0
	Luteolibacter	109.131	168	124	0	0	0	20	2	1	16	4	0	0	0
	Prosthecobacter	170.737	262	194	0	0	0	4	17	0	6	84	0	0	0
	Methylacidiphilales	0	0	0	0	0	0	0	0	0	0	0	0	29	0
	[Pedosphaerales]	0	0	0	0	0	0	0	15	0	11	0	0	0	0
	[Pedosphaerales];f__Ellin515;	0	0	0	0	0	0	5	0	0	0	0	0	0	0
	[Pedosphaerales];f__Ellin517;	0	0	0	0	0	0	0	0	0	0	0	3	0	0
	[Chthoniobacterales]	0	0	0	0	0	0	1	0	0	0	0	0	0	0
	[Chthoniobacteraceae]	0	0	0	0	0	0	32	21	6	2	0	0	0	0
	[Chthoniobacteraceae]	0	0	0	0	0	6	1	0	0	1	0	0	0	0
	Candidatus Xiphinematobacter	6.16061	23	7	0	0	0	5	37	0	0	0	0	0	0
	[Chthoniobacteraceae];g__Ellin506	0	0	0	0	0	0	0	0	2	1	0	0	0	0
	Bacteria;p__WPS-2;	934.653	1109	1062	0	5	120	37	10	3	232	56	0	4	0
	Bacteria;p__WYO;	0	3	0	0	0	0	14	0	1	2	0	0	0	0
	sequences per sample	43596	59299	49536	10011	24902	26702	47852	33591	23003	58095	51288	18659	16894	37661

[truncated: 8 more sheets: Table_K, Table_L, Table_M, Table_N, Table_O, Table_P, Table_Q, Table_R]
